# Supplementary material for: Evolution, gene expression profiling and 3D modeling of CSLD proteins in cotton
Source: BMC Plant Biol. 2017 Jul 10;17:119. doi: 10.1186/s12870-017-1063-x (PMC5504666; doi:10.1186/s12870-017-1063-x)
Supplement: Supplementary file 1 — Chromosomal locus ID and length of CSLD proteins in other plants. (XLSX 16 kb) [file 12870_2017_1063_MOESM1_ESM.xlsx]

## Sheet: Sheet1
Additional file 1: Supplementary Table S1. Chromosomal locus ID and length of CSLD proteins in other plants
Organism	CSLD	Exon	Locus ID	Strand	Length	Note
Arabidopsis thaliana	AT2G33100.1_ATCSLD1	6	Chr2:14036319-14040044	-	1036
	AT5G16910.1_ATCSLD2	3	Chr5:5561679-5565580	+	1145
	AT3G03050.1_ATCSLD3	4	Chr3:687052-691898	+	1145
	AT4G38190.1_ATCSLD4	3	Chr4:17909919-17913641	-	1111
	AT1G02730.1_ATCSLD5	3	Chr1:594573-598657	-	1181
	AT1G32180.1_ATCSLD6	3	Chr1:11586516-11589651	-	979
	AT2G21770.1_CESA9	13	Chr2:9284837-9289536	+	1088
	AT2G25540.1_CESA10	14	Chr2:10866822-10872077	-	1065
	AT4G18780.1_CESA8	12	Chr4:10312624-10316790	-	985
	AT4G32410.1_CESA1	14	Chr4:15640620-15646665	-	1081	CESA of Arabidopsis thaliana being as outgroup of the phylogenetic tree
	AT4G39350.1_CESA2	13	Chr4:18296797-18302192	+	1084
	AT5G05170.1_CESA3	15	Chr5:1530174-1535414	-	1065
	AT5G09870.1_CESA5	13	Chr5:3073356-3078262	+	1069
	AT5G17420.1_CESA7	12	Chr5:5736630-5741465	-	1026
	AT5G44030.1_CESA4	12	Chr5:17714645-17719723	+	1049
	AT5G64740.1_CESA6	13	Chr5:25881066-25886694	+	1084
Brachypodium distachyon	Bradi2g03380.1.p	2	Bd2:2480127-2483200	-	997
	Bradi1g50170.1.p	4	Bd1:49077777-49083592	+	1182
	Bradi3g34490.2.p	5	Bd3:36926052-36931411	+	1151
	Bradi3g22345.1.p	3	Bd3:21425914-21429559	+	1151
	Bradi4g05027.1.p	3	Bd4:4117875-4122050	+	1211
Fragaria vesca	mrna29895.1-v1.0-hybrid	4	LG4:1565920-1569350	-	1063
	mrna13721.1-v1.0-hybrid	6	LG5:16066362-16077062	-	1274
	mrna17115.1-v1.0-hybrid	5	LG2:10353276-10357056	+	1138
	mrna13726.1-v1.0-hybrid	3	LG5:16088974-16093326	-	1120
Malus domestica	MDP0000279573	3	MDC007839.76:32328-36444	+	1141
	MDP0000263817	4	MDC000699.173:9273-13401	+	1164
	MDP0000305783	6	MDC015433.45:6710-11208	-	1132
	MDP0000202358	6	MDC011938.114:13725-18367	+	1121
	MDP0000129661	6	MDC017153.343:2974-7171	+	1017
	MDP0000761391	6	MDC012840.253:3935-8674	-	1131
Oryza sativa	LOC_Os06g22980.1	1	Chr6:13414641-13418309	+	1012
	LOC_Os06g02180.1	4	Chr6:660148-665406	-	1170
	LOC_Os10g42750.1	2	Chr10:23062454-23066292	+	1127
	LOC_Os08g25710.1	2	Chr8:15642075-15645940	-	1115
	LOC_Os12g36890.1	2	Chr12:22602880-22607315	-	1215
Physcomitrella patens	Phpat.006G014400.1.p	5	Chr06:2341540-2346712	+	1165
	Phpat.002G005200.1.p	5	Chr02:742939-748493	+	1182
	Phpat.001G164000.1.p	4	Chr01:28761089-28765988	+	1182
	Phpat.001G164700.1.p	4	Chr01:28903464-28908775	-	1169
	Phpat.025G043000.1.p	4	Chr25:8974260-8979169	+	1166
	Phpat.014G102000.1.p	4	Chr14:16730959-16736189	-	1135
	Phpat.002G005100.1.p	4	Chr02:713082-718287	+	1175
	Phpat.017G088100.1.p	4	Chr17:14571483-14576714	-	1169
Populus trichocarpa	Potri.003G177800.1	7	Chr03:18566405-18570700	-	1025
	Potri.001G050200.1	7	Chr01:3831898-3836658	+	1032
	Potri.019G049700.1	5	Chr19:7417596-7424348	-	1143
	Potri.009G170000.1	7	Chr09:12886183-12890522	+	1116
	Potri.013G082200.1	4	Chr13:7330999-7337696	-	1143
	Potri.004G208800.1	6	Chr04:21704597-21709028		1128
	Potri.001G136200.1	3	Chr01:10928209-10932675	-	1087
	Potri.003G097100.1	3	Chr03:12389230-12393828	+	1094
	Potri.014G125100.1	3	Chr14:9639554-9643849	-	1166
	Potri.002G200300.1	4	Chr02:16131386-16135657	-	1165
Prunus persica	Prupe.1G003500.1.p	6	Pp01:363326-367868	-	1066
	Prupe.2G326600.1.p	4	Pp02:30124610-30130441	-	1145
	Prupe.8G182500.1.p	6	Pp08:18211583-18216354	+	1131
	Prupe.5G027700.1.p	4	Pp05:3232500-3237515	+	1129
	Prupe.5G027500.1.p	4	Pp05:3209796-3214689	+	1130
Ricinus communis	29904.m002970	6	29904:562102-566606	+	1059	being showed as Rco_29904.m002970 in the phylogenetic trees
	30073.m002256	3	30073:457962-462190	-	1143	being showed as Rco_30073.m002256 in the phylogenetic trees
	30162.m001289	6	30162:1568921-1572735	+	1122	being showed as Rco_30162.m001289 in the phylogenetic trees
	30068.m002658	3	30068:940742-945169	-	1086	being showed as Rco_30068.m002658 in the phylogenetic trees
	29986.m001674	3	29986:554992-559055	+	1162	being showed as Rco_29986.m001674 in the phylogenetic trees
Selaginella moellendorffii	85326	3	scaffold_7:3588907-3592425	-	1134	being showed as Smo_85326 in the phylogenetic trees
	230382	3	scaffold_4:2674899-2678414	-	1127	being showed as Smo_230382 in the phylogenetic trees
	83878	3	scaffold_6:466298-469602	-	1060	being showed as Smo_83878 in the phylogenetic trees
Solanum lycopersicum	Solyc05g053560.2.1	6	SL2.40ch05:62789377-62793324	-	1037
	Solyc03g097050.2.1	3	SL2.40ch03:52847305-52851906	-	1139
	Solyc08g076320.2.1	3	SL2.40ch08:57452825-57457247	-	1139
	Solyc08g005280.1.1	3	SL2.40ch08:210633-215145	+	1137
	Solyc10g074620.1.1	6	SL2.40ch10:57489208-57495102	+	1123
	Solyc01g067520.2.1	6	SL2.40ch01:68654327-68658237	+	1111
	Solyc09g075550.2.1	3	SL2.40ch09:62738261-62743099	+	1161
Solanum tuberosum	PGSC0003DMP400033293	6	chr05:58162976-58167484	-	1039
	PGSC0003DMP400005705	4	chr03:22938399-22944045	-	1139
	PGSC0003DMP400004269	4	chr08:36132288-36138033	+	1139
	PGSC0003DMP400032242	3	chr08:3975369-3979899	-	1137
	PGSC0003DMP400029386	6	chr10:39846755-39851564	+	1123
	PGSC0003DMP400039288	6	chr01:65198632-65202774	+	1108
	PGSC0003DMP400055037	3	chr09:44922644-44927600	+	1160
Sorghum bicolor	Sobic.010G146000.1.p	3	Chr10:41254250-41258193	-	1057
	Sobic.001G283400.1.p	4	Chr01:48424827-48429222	-	1164
	Sobic.010G008600.1.p	4	Chr10:725791-731298	+	1179
	Sobic.007G100800.1.p	2	Chr07:22640040-22644196	+	1148
	Sobic.008G125700.1.p	3	Chr08:47500226-47504750	-	1125
Theobroma cacao	Thecc1EG020367t1	6	scaffold_4:28179921-28185245	+	1048
	Thecc1EG025462t1	4	scaffold_5:32892907-32899286	-	1175
	Thecc1EG007604t1	6	scaffold_2:7868436-7873960	+	1124
	Thecc1EG016602t1	5	scaffold_3:33591521-33603162	+	1107
	Thecc1EG004744t1	3	scaffold_1:33256796-33261890	+	1170
Zea mays	GRMZM2G061764_P01	3	9:52961497-52964749	-	1019
	GRMZM5G870176_P01	3	9:26614838-26620115	-	1180
	GRMZM2G436299_P01	4	1:104617335-104621459	+	1159
	GRMZM2G044269_P01	2	1:221838374-221842104	+	1146
	GRMZM2G015886_P01	3	10:22270075-22274479	+	1217
