# Supplementary material for: Evolution, gene expression profiling and 3D modeling of CSLD proteins in cotton
Source: BMC Plant Biol. 2017 Jul 10;17:119. doi: 10.1186/s12870-017-1063-x (PMC5504666; doi:10.1186/s12870-017-1063-x)
Supplement: Supplementary file 2 — The sequences of CSLD proteins in all plants. (FASTA 134 kb) [file 12870_2017_1063_MOESM2_ESM.fasta]

>AT2G33100.1|ATCSLD1
MASSPPKKTLNSQSSSLSRPPQAVKFGRRTSSGRIVSLSRDDDMDVSGDYSGQNDYINYTVLMPPTPDNQ
PAGSSGSTSESKGDANRGGGGGDGPKMGNKLERRLSVMKSNNKSMLLRSQTGDFDHNRWLFESKGKYGIG
NAFWSEEDDTYDGGVSKSDFLDKPWKPLTRKVQIPAKILSPYRLLIVIRLVIVFFFLWWRITNPNEDAMW
LWGLSIVCEIWFAFSWILDILPKLNPINRATDLAALHDKFEQPSPSNPTGRSDLPGVDVFVSTADPEKEP
PLVTANTLLSILAVDYPIEKLSAYISDDGGAILTFEAMAEAVRFAEYWVPFCRKHDIEPRNPDSYFSIKK
DPTKNKKRQDFVKDRRWIKREYDEFKVRINGLPEQIKKRAEQFNMREELKEKRIAREKNGGVLPPDGVEV
VKATWMADGTHWPGTWFEPKPDHSKGDHAGILQIMSKVPDLEPVMGGPNEGALDFTGIDIRVPMFAYVSR
EKRPGFDHNKKAGAMNGMVRASAILSNGAFILNLDCDHYIYNSKAIKEGMCFMMDRGGDRICYIQFPQRF
EGIDPSDRYANHNTVFFDGNMRALDGLQGPVYVGTGCMFRRYALYGFNPPRANEYSGVFGQEKAPAMHVR
TQSQASQTSQASDLESDTQPLNDDPDLGLPKKFGNSTMFTDTIPVAEYQGRPLADHMSVKNGRPPGALLL
PRPPLDAPTVAEAIAVISCWYEDNTEWGDRIGWIYGSVTEDVVTGYRMHNRGWRSVYCITKRDAFRGTAP
INLTDRLHQVLRWATGSVEIFFSKNNAMFATRRLKFLQRVAYLNVGIYPFTSIFLVVYCFLPALCLFSGK
FIVQSLDIHFLSYLLCITVTLTLISLLEVKWSGIGLEEWWRNEQFWLIGGTSAHLAAVVQGLLKVIAGIE
ISFTLTSKASGEDEDDIFADLYIVKWTGLFIMPLTIIIVNLVAIVIGASRTIYSVIPQWGKLMGGIFFSL
WVLTHMYPFAKGLMGRRGKVPTIVYVWSGLVSITVSLLWITISPPDDVSGSGGISV
>AT5G16910.1|ATCSLD2
MASNKHFDKSRSNLSNNSDIQEPGRPPAGHSVKFAQRTSSGRYINYSRDDLDSELGGQDFMSYTVHIPPT
PDNQPMDPSISQKVEEQYVANSMFTGGFKSNTRAHLMHKVIETEPNHPQMAGSKGSSCAIPGCDAKVMSD
ERGQDLLPCECDFKICRDCFIDAVKTGGGICPGCKEPYKNTHLTDQVDENGQQRPMLPGGGGSKMERRLS
MVKSTNKSALMRSQTGDFDHNRWLFETTGTYGYGNAFWTKDGDFGSGKDGDGDGDGMGMEAQDLMSRPWR
PLTRKLKIPAGVISPYRLLIFIRIVVLALFLTWRVKHQNPDAVWLWGMSVVCELWFALSWLLDQLPKLCP
INRATDLQVLKEKFETPTASNPTGKSDLPGFDVFVSTADPEKEPPLVTANTILSILAAEYPVEKLSCYVS
DDGGALLTFEAMAEAASFANIWVPFCRKHAIEPRNPDSYFSLKRDPYKNKVKSDFVKDRRRVKREFDEFK
VRVNSLPDSIRRRSDAYHAREEIKAMKMQRQNRDDEPMEPVKIPKATWMADGTHWPGTWLTSASDHAKGD
HAGIIQVMLKPPSDEPLHGVSEGFLDLTDVDIRLPLLVYVSREKRPGYDHNKKAGAMNALVRASAIMSNG
PFILNLDCDHYIYNSEALREGMCFMMDRGGDRLCYVQFPQRFEGIDPSDRYANHNTVFFDVNMRALDGLM
GPVYVGTGCLFRRIALYGFNPPRSKDFSPSCWSCCFPRSKKKNIPEENRALRMSDYDDEEMNLSLVPKKF
GNSTFLIDSIPVAEFQGRPLADHPAVKNGRPPGALTIPRELLDASTVAEAIAVISCWYEDKTEWGSRIGW
IYGSVTEDVVTGYRMHNRGWKSVYCVTKRDAFRGTAPINLTDRLHQVLRWATGSVEIFFSRNNALLASSK
MKILQRIAYLNVGIYPFTSIFLIVYCFLPALSLFSGQFIVQTLNVTFLVYLLIISITLCLLALLEIKWSG
ISLEEWWRNEQFWLIGGTSAHLAAVLQGLLKVVAGVEISFTLTSKSGGDDIDDEFADLYMVKWTSLMIPP
ITIIMVNLIAIAVGFSRTIYSVVPQWSKLIGGVFFSFWVLAHLYPFAKGLMGRRGRTPTIVYVWSGLVAI
TISLLWVAINPPAGNTEIGGNFSFP
>AT3G03050.1|ATCSLD3
MASNNHFMNSRSNLSTNSDAAEAERHQQPVSNSVTFARRTPSGRYVNYSRDDLDSELGSVDLTGYSVHIP
PTPDNQPMDPSISQKVEEQYVSNSLFTGGFNSVTRAHLMEKVIDTETSHPQMAGAKGSSCAVPGCDVKVM
SDERGQDLLPCECDFKICRDCFMDAVKTGGMCPGCKEPYRNTDLADFADNNKQQRPMLPPPAGGSKMDRR
LSLMKSTKSGLMRSQTGDFDHNRWLFETSGTYGFGNAFWTKDGNFGSDKDGNGHGMGPQDLMSRPWRPLT
RKLQIPAAVISPYRLLILIRIVVLALFLMWRIKHKNPDAIWLWGMSVVCELWFALSWLLDQLPKLCPINR
ATDLNVLKEKFETPTPSNPTGKSDLPGLDMFVSTADPEKEPPLVTSNTILSILAADYPVEKLACYVSDDG
GALLTFEAMAEAASFANMWVPFCRKHNIEPRNPDSYFSLKRDPYKNKVKADFVKDRRRVKREYDEFKVRI
NSLPDSIRRRSDAYHAREEIKAMKLQRQNRDEEIVEPVKIPKATWMADGTHWPGTWINSGPDHSRSDHAG
IIQVMLKPPSDEPLHGVSEGFLDLTDVDIRLPLLVYVSREKRPGYDHNKKAGAMNALVRASAIMSNGPFI
LNLDCDHYIYNSQALREGMCFMMDRGGDRLCYVQFPQRFEGIDPSDRYANHNTVFFDVNMRALDGLMGPV
YVGTGCLFRRIALYGFDPPRAKEHHPGFCSCCFSRKKKKSRVPEENRSLRMGGDSDDDEEMNLSLVPKKF
GNSTFLIDSIPVAEFQGRPLADHPAVQNGRPPGALTIPRELLDASTVAEAIAVISCWYEDKTEWGSRIGW
IYGSVTEDVVTGYRMHNRGWKSVYCVTKRDAFRGTAPINLTDRLHQVLRWATGSVEIFFSRNNAFFASPR
MKILQRIAYLNVGIYPFTSFFLIVYCFLPALSLFSGQFIVQTLNVTFLVYLLIISITLCLLALLEIKWSG
ISLEEWWRNEQFWLIGGTSAHLAAVIQGLLKVVAGIEISFTLTSKSGGEDVDDEFADLYIVKWTSLMIPP
ITIMMVNLIAIAVGFSRTIYSVIPQWSKLIGGVFFSFWVLAHLYPFAKGLMGRRGRTPTIVYVWSGLVAI
TISLLWVAINPPAGSTQIGGSFTFP
>AT4G38190.1|ATCSLD4
MASTPPQTSKKVRNNSGSGQTVKFARRTSSGRYVSLSRDNIELSGELSGDYSNYTVHIPPTPDNQPMATK
AEEQYVSNSLFTGGFNSVTRAHLMDKVIDSDVTHPQMAGAKGSSCAMPACDGNVMKDERGKDVMPCECRF
KICRDCFMDAQKETGLCPGCKEQYKIGDLDDDTPDYSSGALPLPAPGKDQRGNNNNMSMMKRNQNGEFDH
NRWLFETQGTYGYGNAYWPQDEMYGDDMDEGMRGGMVETADKPWRPLSRRIPIPAAIISPYRLLIVIRFV
VLCFFLTWRIRNPNEDAIWLWLMSIICELWFGFSWILDQIPKLCPINRSTDLEVLRDKFDMPSPSNPTGR
SDLPGIDLFVSTADPEKEPPLVTANTILSILAVDYPVEKVSCYLSDDGGALLSFEAMAEAASFADLWVPF
CRKHNIEPRNPDSYFSLKIDPTKNKSRIDFVKDRRKIKREYDEFKVRINGLPDSIRRRSDAFNAREEMKA
LKQMRESGGDPTEPVKVPKATWMADGTHWPGTWAASTREHSKGDHAGILQVMLKPPSSDPLIGNSDDKVI
DFSDTDTRLPMFVYVSREKRPGYDHNKKAGAMNALVRASAILSNGPFILNLDCDHYIYNCKAVREGMCFM
MDRGGEDICYIQFPQRFEGIDPSDRYANNNTVFFDGNMRALDGVQGPVYVGTGTMFRRFALYGFDPPNPD
KLLEKKESETEALTTSDFDPDLDVTQLPKRFGNSTLLAESIPIAEFQGRPLADHPAVKYGRPPGALRVPR
DPLDATTVAESVSVISCWYEDKTEWGDRVGWIYGSVTEDVVTGYRMHNRGWRSVYCITKRDSFRGSAPIN
LTDRLHQVLRWATGSVEIFFSRNNAILASKRLKFLQRLAYLNVGIYPFTSLFLILYCFLPAFSLFSGQFI
VRTLSISFLVYLLMITICLIGLAVLEVKWSGIGLEEWWRNEQWWLISGTSSHLYAVVQGVLKVIAGIEIS
FTLTTKSGGDDNEDIYADLYIVKWSSLMIPPIVIAMVNIIAIVVAFIRTIYQAVPQWSKLIGGAFFSFWV
LAHLYPFAKGLMGRRGKTPTIVFVWAGLIAITISLLWTAINPNTGPAAAAEGVGGGGFQFP
>AT1G02730.1|ATCSLD5
MVKSAASQSPSPVTITVTPCKGSGDRSLGLTSPIPRASVITNQNSPLSSRATRRTSISSGNRRSNGDEGR
YCSMSVEDLTAETTNSECVLSYTVHIPPTPDHQTVFASQESEEDEMLKGNSNQKSFLSGTIFTGGFKSVT
RGHVIDCSMDRADPEKKSGQICWLKGCDEKVVHGRCECGFRICRDCYFDCITSGGGNCPGCKEPYRDIND
DPETEEEDEEDEAKPLPQMGESKLDKRLSVVKSFKAQNQAGDFDHTRWLFETKGTYGYGNAVWPKDGYGI
GSGGGGNGYETPPEFGERSKRPLTRKVSVSAAIISPYRLLIALRLVALGLFLTWRVRHPNREAMWLWGMS
TTCELWFALSWLLDQLPKLCPVNRLTDLGVLKERFESPNLRNPKGRSDLPGIDVFVSTADPEKEPPLVTA
NTILSILAVDYPVEKLACYLSDDGGALLTFEALAQTASFASTWVPFCRKHNIEPRNPEAYFGQKRNFLKN
KVRLDFVRERRRVKREYDEFKVRINSLPEAIRRRSDAYNVHEELRAKKKQMEMMMGNNPQETVIVPKATW
MSDGSHWPGTWSSGETDNSRGDHAGIIQAMLAPPNAEPVYGAEADAENLIDTTDVDIRLPMLVYVSREKR
PGYDHNKKAGAMNALVRTSAIMSNGPFILNLDCDHYIYNSMALREGMCFMLDRGGDRICYVQFPQRFEGI
DPNDRYANHNTVFFDVSMRALDGLQGPMYVGTGCIFRRTALYGFSPPRATEHHGWLGRRKVKISLRRPKA
MMKKDDEVSLPINGEYNEEENDDGDIESLLLPKRFGNSNSFVASIPVAEYQGRLIQDLQGKGKNSRPAGS
LAVPREPLDAATVAEAISVISCFYEDKTEWGKRVGWIYGSVTEDVVTGYRMHNRGWRSIYCVTKRDAFRG
TAPINLTDRLHQVLRWATGSVEIFFSRNNAIFATRRMKFLQRVAYFNVGMYPFTSLFLIVYCILPAISLF
SGQFIVQSLDITFLIYLLSITLTLCMLSLLEIKWSGITLHEWWRNEQFWVIGGTSAHPAAVLQGLLKVIA
GVDISFTLTSKSSAPEDGDDEFADLYVVKWSFLMVPPLTIMMVNMIAIAVGLARTLYSPFPQWSKLVGGV
FFSFWVLCHLYPFAKGLMGRRGRVPTIVFVWSGLLSIIVSLLWVYINPPSGKQDYMQFQFP
>AT1G32180.1|ATCSLD6
MMDGESPLRHPRISHVSNSGSDFGSSSDYNKYLVQIPPTPDNNPGPASLSIVLLEIDSNQESVPSVSGDI
VSGSSGKDNEPDLTDVRINVGEEEEDDTLLSKISYSLTRVVKISPIIIALYRILIVVRVVSLALFLFWRI
RNPNNKALWLWLLSVICELWFAFSWLLDQIPKLFPVNHATDIEALKATFETPNPDNPTGKSDLPGIDVFV
STADAEKEPPLVTANTILSILSVDYPVEKLSVYISDDGGSLVTFEAIAEAASFAKIWVPFCRKHKIEPRN
PESYFGLKRDPYKDKVRHDFVRERRYVKRAYDEFKVRVNALPHSIRRRSDAFNSKEEIKALEKWKHWKVK
VEEDQIKEPRPALVAPKATWMSDGTHWPGTWAVSGPHHSRGDHASVIQVLLDPPGDEPVEGKGGEGRALD
LEGVDIRLPMLVYVSREKRPGYDHNKKAGAMNALVRASAIMSNGPFILNLDCDHYVYNSRAFRDGICFMM
DHDGDRVSYVQFPQRFEGIDPSDRYANKNTVFFDINLRALDGIQGPMYVGTGCLFRRTALYGFNPPDVFV
VEEEPSGSYCFPLIKKRSPATVASEPEYYTDEEDRFDIGLIRKQFGSSSMLVNSVKVAEFEGRPLATVHS
SRLGRPPGSLTGSRKPLDFATVNEAVNVISCWYEDKTEWGFNVGWIYGSVTEDVVTGFRMHEKGWRSFYC
VTEPDAFRGSAPINLTDRLHQVLRWATGSVEIFFSRNNAIFAGPKLKLLQRIAYLNVGIYPFTSIFILTY
CFLPPLSLFSGHFVVETLTGSFLIYLLIITLSLCGLAVLEVKWSGISLEEWWRNEQFWLIGGTSAHLVAV
LQGILKVIAGVEISFTLTSKSSTGGDDEDDEFADLYLFKWTALMIPPLTIIILNIVAILFAVCRTVFSAN
PQWSNLLGGTFFASWVLLHMYPFAKGLMGRGGKTPTVVYVWSGLIAICLSLLYITIKNSEIDGGSFMLV
>Bradi2g03380.1.p
MSSDYANYTVFMPPTPDNQPGAAPSAAPGGSTKPDDLPLPPYSSASKLVNRRGGDDGAAEGKMDRRLSTA
RVATPSKTLLLRSQTGDFDHNRWLFETKGTYGIGNAYWPQDGTAYANDDGSTRGGGGSVRMEDLVDKPWK
PLSRKVPIPPGILSPYRLLVMVRFVALFLFLIWRATNPNPDAMWLWGISIVCEYWFAFSWLLDQMPKLNP
INRAADLAALREKFESATPSNPTGRSDLPGLDVFISTADPYKEPPLVTANTLLSILATDYPVEKLFVYIS
DDGGALLTFEAMAEACAYAKVWVPFCRKHSIEPRNPEAYFNQKGDPTKGKKRPDFVKDRRWIKREYDEFK
VRINDLPEAIRQRAKAMNARERKLAREKAAAASSSEAPPSTVKATWMADGTHWPGTWLDSAPDHGKGDHA
SIVQVMIKNPHFDVVYGDAGDHTYLDFTNVDVRIPMFVYLSREKRPGYDHNKKAGAMNAMVRASAILSNG
PFMLNFDCDHYVYNCQAIREAMCYMLDRGGDRICYIQFPQRFEGIDPSDRYANHNTVFFDGNMRALDGLQ
GPMYVGTGCLFRRYAIYGFNPPRATEYHGVVGQTKVPIDPHVSARPGESGPMLEHPDHEAPQRFGKSKLF
VESIAVAEYQGRPLQDHPSVRNGRPPGALLMPRPSLDAATVAEAVSVISCWYEDTTEWGLRVGWIYGSVT
EDVVTGYRMHNRGWRSVYCITKRDAFRGTAPINLTDRLHQVLRWATGSVEIFFSKNNALLASRRLMFLQR
MSYLNVGIYPFTSIFLIMYCLLPALSLFSGQFIVATLDPTFLCYLLLISITLILLCLLEVKWSGIGLEEW
WRNEQFWVIGGTSAHLAAVLQGLLKITAGIEISFTLTAKAAAEDDDDPFAELYLIKWTSLFIPPLAIIGI
NIIAMVVGVSRCVYAEIPQYSKLLGGGFFSFWVLAHYYPFAKGLMGRRGRTPTIVYVWAGLISITVSLLW
ITISPPDDRITQGGIQV
>Bradi1g50170.1.p
MASNGGGGVLRHSNSSRLSRMSFSGEDGRGQPPGAGGGGGADRPMVTFARRTHSGRYVSYSRDDLDSELG
GSEAAGFSPDREEFLSYHVHIPATPDNQPMDPAISARVEEQYVSNSLFTGGFNSVTRAHLMDKVIESEAS
HPQMAGSKGSSCAINGCDGKVMSDERGEDILPCECDFKICAECFGDAVKNGGALCPGCKEPYKATEMEDL
VGGAEGGARPTLSLPPPPGGAAASRMERRLSIVRSQKAMTRSQTGDWDHNRWLFETKGTYGYGNAIWPKE
NEVDNGGGGGGGGGLSGADGQPAEFTSKPWRPLTRKLKIPAGILSPYRLLVLIRMVVLGLFLTWRIKHKN
EDAMWLWGMSVVCELWFGFSWILDQLPKLCPVNRATDLVVLKDKFETPTPSNPNGRSDLPGLDIFVSTAD
PEKEPPLVTANTILSILAADYPVEKLSCYVSDDGGALLTFEAMAEAASFANMWVPFCRKHGIEPRNPESY
FSLKKDPYKNKVRSDFVKDRRRIKREYDEFKVRINGLPDSIRRRSDAYHAREEIKAMKRQREAALDDAVE
AVKIAKATWMADGTHWPGTWIQPSAEHTRGDHAGIIQVMLKPPSDDPLYGSNGEEGRPLDFTDIDIRLPM
LVYVSREKRPGYDHNKKAGAMNALVRSSAVMSNGPFILNLDCDHYVYNSQAFREGMCFMMDRGGDRIGYV
QFPQRFEGIDPSDRYANHNTVFFDVNMRALDGLMGPVYVGTGCLFRRIALYGFDPPRSTEHGGCCSCCFP
KKRKIKISSSASEETRALRMADFDEEEMNMSTFPKKFGNSNFLINSIPIAEFQGRPLADHPGVKNGRPPG
ALTVPRDLLDASTVAEAISVISCWYEDKTEWGQRVGWIYGSVTEDVVTGYRMHNRGWKSVYCVTKRDAFR
GTAPINLTDRLHQVLRWATGSVEIFFSRNNALLASRRMKFLQRIAYLNVGIYPFTSIFLIVYCFLPALSL
FSGQFIVRTLDVTFLTYLLVITLTLCMLAVLEIKWSGINLEEWWRNEQFWLIGGTSAHLAAVLQGLLKVI
AGIEISFTLTSKSGGDDENDDYADLYIVKWTSLMIPPIVIMMVNLIAIAVGFSRTIYSEIPQWSKLLGGV
FFSFWVLAHLYPFAKGLMGRRGRTPTIVFVWSGLLAITISLLWVAINPPSQNSQIGGSFTFP
>Bradi3g34490.2.p
MASKGILKNSGSSRMPPHGPSSKPPTAPTSAPQVVFGRRTESGRFISYSRDDLDSEISSVDFQDYHVHIP
MTPDNQPMEEDEATKAEEQYVSSSLFTGGFNSVTRAHVMDKQQGTGSNMGRPGPKGSNCMVQGCDSKIMR
NGRGDDILPCECDFKICVDCFTDAVKGGGGVCPGCKELYKHTEWEEVLSASSNELTRALSVSHGPGSKME
RRLSLVKQSTMNHNQSGEFDHNRWLFETKGTYGYGNAIWPDDNVDDDGGSGGVPGHPKELMSKPWRPLTR
KLKIPAAVISPYRLLVLIRLVALAFFLMWRIKHQNDDAIWLWGMSIVCELWFAFSWVLDQLPKLCPINRA
TDLSVLKEKFETPTPNNPTGKSDLPGIDIFVSTADPEKEPVLVTANTILSILAADYPVEKLACYVSDDGG
ALLTFEAMAEAASFANLWVPFCRKHDIEPRNPDSYFNLKRDPFKNKVKADFVKDRRRIKREYDEFKIRVN
GLPDAIRRRSDAYHAREEIQAMNLQREKIKAGSDEQFEPVKIPKATWMADSTHWPGTWLHSSQDHARGDH
AGIIQVMLKPPSDMPMYGNIEKSPLDFSVVDTRLPMLVYMSREKRPGYDHNKKAGAMNALVRASAIMSNG
PFILNLDCDHYVYNSKAFREGMCFMMDRGGDRLCYVQFPQRFEGIDPSDRYANHNTVFFDINMRALDGLQ
GPVYVGTGCLFRRIALYGFDPPRSKDHSPGFCGCCLPRRRKASASDANPEETMALRMGDFDGDSMNLATF
PKKFGNSSFLIDSIPVAEFQGRPLADHPSIKNGRPPGALTIPREMLDASIVAEAISVVSCWYEEKTEWGT
RVGWIYGSVTEDVVTGYRMHNRGWKSVYCVTQRDAFRGTAPINLTDRLHQVLRWATGSVEIFFSRNNALF
ASSKMKVLQRIAYLNVGIYPFTSIFLIVYCFLPALSLFSGQFIVQTLNVTFLTYLLIISITLCLLAMLEI
KWSGIALEEWWRNEQFWLIGGTSAHLAAVMQGLLKVVAGIEISFTLTSKQVGDDVDDEFAELYVVKWTSL
MVPPLTIIMVNLVAIAVGFSRTIYSTIPQWSKLLGGVFFSFWVLAHLYPFAKGLMGRRGRTPTIVYVWSG
LVSITISLLWIAINPPSSAANSQLGGSFSFP
>Bradi3g22345.1.p
MSNTQGKKGMRSSGAGAPPRSAAGQGQGQGQGQGGMKFARRTASGRYLSLSREDIDMEGELAAEYGNYTV
HIPPTPDNQPGMADNDPSSVAMKAEEQYVSSSLFTGGFNSVTRAHLMDKVIDSEVTHPQMAGSRASGCAM
PACDGKAMRDERGDEIDPCECRFKICRDCYIDAQKDGCVCPGCKEHYKIGDYADDDPSDGMNKLHLPAPG
SHNSNNNKSLLARNQNGEFDHNRWLFESSGTYGYGNAYMPKGGMYDDDLDEDGIGGGGGDGGLPDLNQKP
FKPLTRKMPMPMSIISPYRIFIVIRMFVLLFYLTWRIRNPNMEALWLWGMSIVCELWFAFSWLLDILPKV
NPINRSTDLAVLKEKFETPSPSNPHGRSDLPGLDVFVSTADPEKEPVLTTANTILSILAVDYPVEKLACY
VSDDGGALLTFEAMAEAASFANIWVPFCKKHDIEPRNPDSYFSIKGDPTKGKRRSDFVKDRRKVKREYDE
FKVRMNGLPDSIRRRSDAFNAREDMKMLKHLRETGADPSEQPKVKKATWMADGTHWPGTWAASAPDHAKG
NHAGILQVMLRPPSPDPLYGLHDEEQLIDYSDVDIRLPMLVYMSREKRPGYDHNKKAGAMNALVRCSAVM
SNGPFILNFDCDHYINNAQAVREAMCFMMDRGGERICYIQFPQRFEGIDPSDRYANHNTVFFDGNMRALD
GLQGPMYVGTGCMFRRFALYGFDPPRTSEYTGWLFKKKKVTMFRADPESDTQSLKTEDFDTELTAQLVPR
RFGNSSAMLASIPVAEFQARPIADHPAVLHGRPPGSLTVPRPPLDPPTVAEAVSVISCWYEDKTEWGDRV
GWIYGSVTEDVVTGYRMHNRGWRSVYWISKRDAFLGTAPINMTDRLHQVLRWATGSVEIFFSRNNAFLAS
RKLMFLQRVAYLNVGIYPFTSIFLLTYCFIPALSLFSGFFIVQTLNVAFLFYLLTITITLIALGVLEVKW
SGIELEDWWRNEQFWLISGTSAHLYAVVQGLLKVMAGIEISFTLTAKAAAEDNEDIYADLYVVKWSSLLI
PPITIGMVNIIAIAFAFARTVYSDNPRWGKFIGGGFFSFWVLVHLYPFAKGLMGRRGKTPTIVFVWSGLI
SITVSLLWVAISPPDANSSGGVRSGGGFQFP
>Bradi4g05027.1.p
MSRRLSLPAASPVTVTLSPGRGGGGSPGDGVVRRGSALTSPVPRHSIGSSSSTATLQVSPVRRSGGSRYL
GASRDADASAEFVHYTVHIPPTPDRNAASTDAPPPPVAASEEDRPQRSHVSATIFTGGLNCATRGHVLSS
SVDGGGARPAASLNMCCKMRGCDMPAFLDAGRPPCDCGFMICQECYMDCLAAAAGNGNCPGCKEAYSAGS
DTDDADSADEDEDVSSSEERDQMPMTSMAKQRFSMVHSIKMPTPSGNGKPGEFDHARWLFETKGTYGYGN
ALWPKNNGHGAAAAGATSGFVGIEEPPNFGARCRRPLTRKTSVSQAILSPYRMLIAIRLVALGFFLAWRI
RHPNPEAMWLWALSVTCEVWFALSWLLDSLPKLCPVTRACDLAVLADRFESPNARNPKGRSDLPGIDVFV
STADPDKEPPLVTANTVLSILAADYPVEKLACYVSDDGGALLSFEALAETASFARVWVPFCRKHGVEPRS
PEAYFGQKRDFLKNKVRLDFVRERRKVKREYDEFKVRVNSLPEAIRRRSDAYNAGEELRARRRQQEDAMA
AAGASLGTTVRLEETAAVKATWMSDGSQWPGTWLAGAPDHSRGDHAGIIQAMLAPPTSEPVLGGEPGELI
DTTGVDIRLPMLVYVSREKRPGYDHNKKAGAMNALVRTSAIMSNGPFILNLDCDHYVHNSAALREGMCFM
LDRGGDRVCYVQFPQRFEGIDPNDRYANHNLVFFDVAMRAMDGLQGPMYVGTGCVFRRTALYGFSPPRAT
EHHGWLGRRKIKLFLRRKPTMGKKTDRENNNEHEVMLPPIEDDDHNQLGDIESSALMPKRFGGSATFVSS
IPVAEYQGRLLQDMPGVHHGRPAGALAVPREPLDADTVSEAIGVISCFYEDKTEWGRRIGWIYGSVTEDV
VTGYRMHNRGWRSVYCAATTARRDAFRGTAPINLTDRLHQVLRWATGSVEIFFSRNNAIFASPRMKLLQR
VAYFNVGMYPFTSVFLLVYCVLPAVSLFTGKFIVSHLNATFLVFLLVITITLCLLALLEIKWSGITLHEW
WRNEQFWVIGGTSAHPAAVLQGLLKVVAGVDISFTLTSKPGGADDGDDDSFAELYEVRWSFLMVPPVTIM
MVNALAMAVATARTLYSEFPQWSKLLGGAFFSFWVLCHLYPFAKGLLGRRGRVPTIVFVWSGLICMILSL
LWVYISPPAGVREGIGGFSFP
>mrna29895.1-v1.0-hybrid
MASSSNKKTLPNSPSSVGRPPSSAVKFARRTSSGRVMSLSRDEDLDMSGEMSGENDYINYTVMMPPTPDN
QPGEESSKQENNPGPYGASRFGTESRRRHDGGGGEGSKMDRRMSVMNSSNNKSILLRSQTGDFDHNRWLF
ETKGTYGIGNAFWSQKDEDSYNGDNGEMNMQDFIDDKPWKPLTRKISIPPAILSPYRLLVAVRLVVLMFF
LVWRVQNPNPDAMWLWGISIVCEIWFAFSWLLDILPKMNPINRATDLDALHDKFEQPSPANPTGRSDLPG
VDVFVSTADPDKEPPLVTANTMLSILAVDYPVEKLAVYISDDGGAILNFEAMAEAVAFAEVWVPFCRKHN
IEPRNPDSYFNSKVDPTKNKKRPDFVKDRRWIKREYDEFKVRINGLPDVIRKRCEMHNAREERKLTKETS
TGGSARSIETATDNIAADPAASTSAKATWMADGTHWPGTWLEPTADHKKGDHAGILQVMSKFPDCEPVMG
FPDEKKLDFTGVDIRVPMFAYVSREKRPGYDHNKKAGAMNAMVRASAVLSNGAFILNLDCDHYVYNSKAI
KEGMCFMMDRGGDRICYIQFPQRFEGIDPSDRYANHNTVFFDGNMRALDGLQGPVYVGTGCMFRRFALYG
FHPPRAHEYLGVFGQKRTPAPQYQTNDSIRLRPSEEADDAEPLATNDHPDLGLPKKFGNSQVFTDSIAVA
EFQGRPLADHESVKNGRPPGALLEPRPPLDAPTVAEAVAVISCWFEENTEWGDRIGWIYGSVTEDVVTGY
RMHNRGWRSVYCITKRDAFRGTAPINLTDRLHQVLRWATGSVEIFYSRNNAFLACKRLKFLQRIAYLNVG
IYPFTSIFLVVYCFLPALCLFTGQFIVSGLSLPFLCYLLTISICLILISILEVKWSGIGLEEWWRNEQFW
CIGGTSAHLAAVIQGLLKVIAGIEISFTLTSKSSGEDEDDIYADLYIVKWTSLFIMPLLIIVTNIIAAVI
GISRTLYAVIPQWNKLLGGLFFSFWVLAHMYPFMKGLMGRRGKIPTIVYVWAGLVAITISLLWLLINPPG
GGLATAGAGDLKI
>mrna13721.1-v1.0-hybrid
MASESPINTSTASPRLRRVSQTSHDLDSDIGGVQFATYTVQIPSTPDNNPMSASMEYSTSQRVEDQFVSS
SLFTGGYNCVTQAQLKEKVIESQTSHHPQMTGAKGSFCAVPGCDAKVVTDERGLDIVPCECDYKICMDCF
RDAVRNGDHMCPGCKEPYRELDVTEYAVHNRKQYQQQMSKTERRMSLMKSTKVMGRQSSEFDHNKWLFET
KGSYGYGNAIWPKVDVEGSQDGIGGDPMVFHDKQWRPLTRKLNISAAILSPYRLLIFIRMVVLGLFLQWR
IRNPNEDAVWLWAMSVVCEVWFAISWLLDQLPKLCPINRITNLDVLKEKFETPSLSNPTGKSDLPGIDIF
VSTADPEKEPPLVTANTILSILAADYPVEKLACYVSDDGGALLTFEAMAEAASFANLWVPFCRKHNIEPR
NPESYFSLKRDPYKNKVRQDFVRDRRRVKREYDEYKVRINGLPDSIRRRSDAYNARDEMKAMKLGRAIGN
DEAVDKIKIPKATWMADGTHWPGTWAFPAPEHSRGDHASIMQVMLKPPSDEPLKGTTVDSNSMDLSEVDI
RLPMLVYVSREKRPGYDHNKKAGAMNALVRASAVMSNGPFILNLDCDHYIYNSQALREGMCFMMDRGGDR
ISYVQFPQRFEGIDPSDRYANHNTVFFDVNMRALDGIQGPVYVGTGCLFRRTALYGFDPPRVKDRNGCCC
GGRNKKSKSSVVSDPDSQTIELGDCDDDNEMNAIIPKRFGNSSFLVESIQVAEFQGRPLADHPSLKNGRP
PGALTFPRELLDASTVAEAISVISCWYEDKTEWGQRIGWIYGSVTEDVVTGYRMHNRGWRSVYCVTKRDA
FRGTAPINLTDRLHQVLRWATGSVEIFFSRNNALFASSKMKFLQRIAYLNVGMYPFTSFFLIVYCFLPAL
SLISGQFIVQTLNITFLVYLLGITVTLILLAVLEIKWSGIELEEWWRNEQFWLIGGTSAHLAAVLQGLLK
VIAGIEISFTLTSKSGGDDIDDEFVDLYIFKWTSLMIPPITIMMTNLIGIAIAVCRTVYSVIPQWSKLLG
GVFFSFWVLAHLYPFAKGLMGRRGKTPTIVFVWSGLTAITISLLWVAISPPSECFLDDERGNPLGSSCRL
RHKPAIASHFSLSAVSLITLLFLAATASPDAASSITIRVTYSASTVATYPTPSLPERVASTVTSLGLATL
RLDVSDPNLVRAFLYSNTTLLLTIPNALVPRLSANLKAGLVVGYLCIYGQGQRYKSHSTHAERAYSLKGV
RGTKHSMRLSGGLT
>mrna17115.1-v1.0-hybrid
MASLNSQPSKKAIRSPGGSAGGSQGKANSSGQTVKFARRTSSGRYVSLSREDLDMSGELSGDYMNYTVHI
PPTPDNQPMDTSVAVKAEEQYVSNSLFTGGFNSVTRAHLMDKVIDSEVSHPQMAGAKGSACMMPACDGNV
MKDERGVDITPCECRFKICRDCYMDAQKDTNLCPGCKEPYRSDDFDDDGPEYDRRGTLQLPGPDGGNRDN
MSVMKRNQTGEFDHNRWLFETKGTYGVGNAFNPPEDSGYDNEGFGPGSMDATEKAFKPLSRKIPIAAAII
SPYRLLIFVRLVILGFFLHWRVVHPNNDARWLWMMSIVCELWFAFSWILDQTPKFFPINRSTDLEVLFEK
FDMPSPSNPTGRSDLPGIDMFVSTADPDKEPPLTTANTILSILAVDYPVEKVACYISDDGGALLTFEAMA
EAASFADLWVPFCRKHNIEPRNPDSYFALKVDPTKNKSRTDFVKDRRKIKREFDEFKVRINGLPDSIRRR
SDAFHAREEMKMLKHMRETGADPLEQVKVPKATWMADGTHWPGTWSVPSNDHKKGDHSGILQVMLKPPSP
DPLMGGPDDKLLDFTDVDIRLPMFVYMSREKRQGYDHNKKAGAMNALVRTSAILSNGPFILNLDCDHYIY
NCKAIREGMCFMMDRGGEDICYIQFPQRFEGIDPSDRYANHNTVFFDGNMRALDGLQGPMYVGTGTMFRR
FALYGFDPPNPDKVAAQKAAAATTGDSAEAHAQPLTPGQTLQPMTASELDPELDTNLLPKRFGNSTMLAE
SIPIAEFQGRPLADHPAVKYGRPPGVLRVPRDPLDATTVAEAVSAISCWYEDKTEWGDRVGWIYGSVTED
VVTGYRMHNRGWHSVYCITKRDAFRGSAPINLTDRLHQVLRWATGSVEIFFSRNNAILGSMRLKVLQRMS
YINVGVYPFTSIFLIVYCFLPALSLFSGQFIVANLDITFLAYLLTMTICLIGLAVLEVKWSGIGLEEWWR
NEQFWLISGTSAHLAAVVQGILKVIAGIEISFTLTSKSAADDNDDIFADLYLVKWTSLMIPPIVIALVNI
IAIAVAVSRELYSVNAQWAKLVGGAFFSFWVLAHLYPFAKGLMGRRGKTPTIVFVWAGLIAITLSLLWIA
IAPPGGGGQAAGQGFQFP
>mrna13726.1-v1.0-hybrid
MASNYPNGSSRFNHFKQTSNDLDSDIGSVEFATYTVQIPATPDNQPAGVSLQRSTSQRVEDQYASSSMFT
GGYNCITRAQLKDKVIETDTSHPQMTWAKGSYCTVPGCDAQVVTDERGLDIVPCECGYKICMDCYRDAMR
NGESICPGCKEPYKEMDMNEYGVTMRQQRLSTDGMSKTERRMSLMKSKSMKSKALVESQAIEMDQNQWLF
ETKGSYGYGNAMWPKADENGGHDGMGGDPKMFKEKQWKPLTREVTISAAILSPYRLLVLARLVALGLFLQ
WRVRHPNEDAVWLWLMSVICEFWFAFSWILDQLPKLCPINRIAYVDVLKEKFETPNPSNPTGKSDLPGID
IFVSTADPEKEPPLVTANTILSILATDYPVEKLACYVSDDGGALLTFEAMAEAASFANLWVPFCRKHDIE
PRNPESYFSMKRDPYKNKVRSDFVRDRRQVKREYDEFKVRINGLPDSIRRRSDAFNAREEIKAMKLRREN
RDDEPVENLKLPKATWMTDGTQWPGTWVISAPEHTKGDHASIIQVMLKPPSDEPLKGTEDDSNSMNLSEV
DIRLPMLVYVSREKRPGYDHNKKAGAMNALVRASAVMSNGAFILNLDCDHYIYYSQAMREGMCFMMDRGG
ERLCYVQFPQRFEGIDPSDRYANHNTVFFDVNMRALDGIQGPVYVGTGCLFRRVALYGFDPPSLKERDSC
CSGFFAKRKKTSSVASAPEVDSQDGSVELDNENEEMGLSLIPKTFGNSSLFVDSIRVAEFQGRPLADHPS
MKNGRHIGALTLPRELLDASTVAEAISCISCWYEDKTEWGQRVGWIYGSVTEDVVTGYRMHNRGWKSIYC
VTKKDAFRGSAPINLTDRLHQVLRWATGSVEIFFSRNNALLASSRMKFLQRIAYLNVAMYPFTSIFLIVY
CFLPALSLFTGKFIVQELNVTFLVYLLGITITLILLAVLEIKWSGIELEEWWRNEQFWLIGGTSAHLAAV
LQGLLKVIAGIEISFTLTSKSGGDDADDDFVDLYIFKWTSLMVPPITIIMINLIGMGVALCRTIYSDAPK
WSALLGGSFFSFWVLAHLYPFAKGLMGRRGRTPTIVYVWSGLLAITISLLWVAISPPSGSDGIGGSFQFP
>Cotton_A_07355
MATSKPKKTNTAQSSSQGVKFARRTTSGRIVNLSRDDDMDVTGNQSGQNDYINYTVMMPPTPDNQPSTDS
HGGDGSKEDKRMSVMKSANNKSMLLRSQTGDFDHSRWLYESKAKYGIGNAYWQEDDQFGVDGGVSMSDFM
DKPWKPLTRKVPVKSGILSPYRFLILIRLVVLFFFLAWRWRNPNPDAMWLWGMSCVCESWFAFSWLLDSL
PKLNPINRATDLAVLHEKFEQVSPSNPTGRSDLPGVDVFVSTADPEKEPPLVTANTILSIMAANYPVEKL
SAYISDDGGAILTFEAMAEAIRFAEVWVPFCRKHDIEPRNPDSYFNLKTDPTKNKKRPDFVKDRRWIKRE
YDEFKVRINGLPETIRKRCDMYNSREAIKEKSLAKEKNGGTLPPDFQVEKATWMADGTHWPGTWLNPIAD
HSKGDHAGILQVMSKFPEPDPVMGQPDEKSLDFTGIDIRIPMFSYVSREKRPGFDHNKKAGAMNGMVRAS
AILSNGPFILNLDCDHYIYNSMAIKEGMCFMMDRGGDRICYIQFPQRFEGIDPSDRYANHNTVFFDGSMR
ALDGLQGPVYVGTGCMFRRYALYGFHPPRANEYTGVFGQNKSPADTIPAKPALSGEDDAQPLNVHPDLDL
PRKFGNSTMFNESIAVAEYQGRPLADHMSVMNGRPPGALLIPRQPLDAQMVAEAVAVISCWYEDNTDWGD
KVGWIYGSVTEDVVTGYRMHNRGWRSVYCVTKRDAFRGTAPINLTDRLHQVLRWATGSVEIFYSKNNPLF
ATRRLKFLQRIAYLNVGFYPFTSIFLVVYCFLPALSLFSGQFIVQGLNVAFLLYLFVITVTLCCMSLLEV
KWSGIGLEEWWRNEQFWVIGGTSAHLVAVIQGLLKVVAGIEISFTLTTKSASEDENDIYADLYLVKWTSL
FIMPLTIIIVTLLAVVIGISRQIYSVIPQWTQLFGGLFFAFWVLCHMYPFAKGLMGRRGRVPTIIYVWAG
LLAICISLLYVTLNPPGDQPGDAVVL
>Cotton_A_05735
MASRSFKGSRSSLSISSDAAESHKPPVPPTVTFARRTSSGRYVSYSRDDLDSELGCSDFMNYTVHIPPTP
DNQPMDPSISQKVEEQYVSNSLFTGGFNSVTRAHLMDKVIESETNHPQMAGAKGSSCAIPGCDANVMSDE
RGLDILPCECDFKICRDCYIDAVKTGGGICPGCKEPYKNTDLDETAVDSNTRPLPLPPPSTMSKMERRLS
LMKSTKSALMRSQTGDFDHNRWLFETRGTYGYGNAIWPKDGNLGNGDDDEAAEPTELMNKPWRPLTRKLK
IPAAILSPYRSSVITLTLLAMSYYACRLLIFIRVVVLGLFLAWRVTNPNKDAIWLWGMSVVCEIWFAFSW
LLDQLPKLCPINRATDLNVLKEKFETPSPSNPTGKSDLPGIDVFVSTADPEKEPPLVTANTILSILAANY
PVEKLACYVSDDGGALLTFEAMAEAASFANLWVPFCRKHDIEPRNPESYFNLKRDPYKNKVKPDFVKDRR
RVKREYDEFKVRINGLPDSICRRSDAFHAREEIKAMKLQRQNRGDEPIDSVKIPKATWMADGTHWPGTWL
NPSTDHSRGDHAGIIQVMLKPPSDEPLHGTAEDGLIDLTDVDIRLPLLVYVSREKRPGYDHNKKAGAMNA
LVRASAIMSNGPFILNLDCDHYIYNSQAMREGMCFMMDRGGDRLCYVQFPQRFEGIDPSDRYANHNTVFF
DVNMRALDGLMGPVYVGTGCLFRRIALYGFDPPRSKEHHAGCCSCCFGRSRKHSSMAHTPEENRALRMGD
SDDEEMNLSLLPKRFGNSTFLIDSIPVAEFQGRPLADHPAVKNGRPPGALTIPRELLDASTVAEAISVIS
CWYEDKTEWGQRVGWIYGSVTEDVVTGYRMHNRGWKSVYCVTKRDAFRGTAPINLTDRLHQVLRWATGSV
EIFFSRNNALLASPRMKLLQRIAYLNVGIYPFTSIFLIVYCFLPALSLFSGQFIVQTLNVTFLTYLLIIT
VTLCLLAVLEIKWSGIELEEWWRNEQFWLIGGTSAHLAAVLQGLLKVIAGIEISFTLTSKSGGDDLDDEY
ADLYVVKWTSLMIPPITIMMVNLIAIAVGFSRTVYSVIPQWSRLLGGVFFSFWVLAHLYPFAKGLMGRRG
RTPTIVFVWSGLIAITISLLWVAINPPSGTNQIGGSFQFP
>Cotton_A_02861
MASKSFKGTRSSLSISSDATESQKPPIPPTVTFGRRTSSGRYVSYSRDDLDSELSSSDFMNYTVHIPPTP
DNQPMDPSISQKVEEQYVSNSLFTGGFNSVTRAHLMDKVIESEANHPQMAGAKGSSCAVPGCDAKIMSDE
RGADILPCECDFKICRDCYIDAVKSGDGLCPGCKEPYKNTDLDEAAVDNSSRPLPLPPPATMSKMERRLS
LMKSMKSGLMRSQTGDFDHNRWLFETRGTYGYGNAIWPKDGNIGNGKDDEVAEPTELMNKPWRPLTRKLK
IPAAVLSPYRLLIFLRIVVLGLFLAWRVNHPNNDAIWLWGMSVVCEIWFAFSWLLDQLPKLCPINRSTDL
NVLKDKFETPNLNNPTGKSDLPGIDVFVSTADPEKEPPLVTANTILSILAADYPVEKLACYVSDDGGALL
TFEAMAEAASFANIWVPFCRKHNIEPRNPESYFNLKRDPYKNKVKPDFVKDRRRVKREYDEFKVRINGLP
DSIRRRSDAFHAREEIKAMKLQRQNREDEPVEAVKIPKATWMADGTHWPGTWLNPANEHSRGDHAGIIQV
MLKPPSDEPLHGTADDRLIDLTDVDIRLPLLVYVSREKRPGYDHNKKAGAMNALVRASAIMSNGPFILNL
DCDHYIYNSQAMREGMCFMMDRGGDRICYVQFPQRFEGIDPSDRYANNNTVFFDVNMRALDGLMGPVYVG
TGCLFRRVALYGFDPPRSKEHHPGCCSCCFFGRNKKHSSMAHSPEENRALRMGDSDDEEMNLSLLPKRFG
NSTFLIDSIPMAEFQGRPLADHPAVKNGRPPGALTIPRELLDASTVAEAISVISCWYEDKTEWGHRVGWI
YGSVTEDVVTGYRMHNRGWRSVYCVTKRDAFRGTAPINLTDRLHQVLRWATGSVEIFFSRNNALLASPRM
KILQRIAYLNVGIYPFTSIFLIVYCFLPALSLFSGQFIVQTLNVTFLTYLLIITVTLCLLAVLEIKWSGI
ELEEWWRNEQFWLIGGTSAHLAAVLQGLLKVIAGIEISFTLTSKSAGDDLDDEFADLYIVKWTSLMIPPI
TIMMVNLIAIAVGFSRTIYSVIPQWSRLLGGVFFSFWVLAHLYPFAKGLMGRRGRTPTIVFVWSGLMAIT
ISLLWVAINPPSTTNQIGGSFQFP
>Cotton_A_32285
SLTSQQSKKGMRSPGGANNAQGGSRNSTGQQVKFARRTSSGRYVSLSRDDIDMSGEMSGDYMNYTVHIPP
TPDNQPMDNSIAARAEEQYVSNSLFTGGFNSVTRAHLMDKVIESEVTHPQMAGAKGASCAMSACDGKVMK
DERGNDVMPCVCRYIHTHIHVYILSHLLKKLDKLIPIYWIKDQTRIETIIVALVFSRFKICRDCYMDAQK
DKGLCPGCKEPYKVGDYDDEIEYSNGTLKLPAPNGKRDPNNMSMMKRNQGGDFDHNRWLFETSGTYGYGN
AFRDDMYGGDDGDERLQGDIENNDKPWKPISRKIPIDSAILSPYRLLVFVRLVVLAFFLHWRITNPNDDA
IWLWTMSIVCEVWFAFSWILDQIPKICPVNRTTDLEVLREKFDLPSPSNPTGRSDLPGIDLFVSTADPEK
EPPLTTANTILSILAVDYPVEKVACYTSDDGGALLTFEAMAEAASFADLWVPFCRKHNIEPRNPDAYFNL
KIDPTKNKSRSDFVKDRRRVRREYDEFKVRINGLPDSIRRRSEAFNAREEMKMLKHLRETGADPMEKPKI
QKATWMADGTHWPGTWAVGTSEHSKGDHAGILQVMLKPPSHDPLTGNGEDKLIDFTDVDIRLPMLVYVSR
EKRPGYDHNKKAGAMNALVRASAILSNGAFILNLDCDHYINNCKAIREGMCFMMDRGGEDICYIQFPQRF
EGIDPSDRYANHNTVFFDGNMRALDGVQGPVYVGTGCMFRRFALYAFPPPNPDKLTQAKENETQPLTTGD
LDPDLDVNLLPKRFGNSTMLAESIPVCEFQGRPIADHPAIKFGRPPGALRVPREPLDAVTVAEAVSVISC
WYEDKTEWGERVGWIYGSVTEDVVTGFRMHNRGWRSVYCITKRDAFRGSAPINLTDRLHQVLRWATGSVE
IFFSRNNALLATRKLKFLQRLAYLNVGIYPFTSFFLIVYCFLPALSLISGQFIVKQLNIFFLVYLMIITF
CLIGLALLEVRWAQISLEDWWRNEQFWLISGTSSHFAACIQGLLKVIAGIEISFTLTAKSAGEDEDDIYA
DLYIVKWTSLMIPPIVIAMVNIIALMIAFARTLFGTGQWNMFIGGAFFAFWVLAHLYPFLKGLMGRRRKT
PTIVFVWAGLIAIIISLLWLAINP
>Cotton_A_07935
MASESRATRRTPTIHHITNSAGDLDSEIGGEDFSRYTVHLPPTPDNQPMPMEIAMQAVGSGEQYVSSSMF
TGGYNRVTRAHSKKIVDSDPATVVAEGSFCELPGCGAKMLTNRQGIDVFPCECGFRICNECYRDALATGD
GFCPGCREHYRGLDLSEMAPASRTRSSKSDRSFPVAESTELLMRNHSNEFDYTQYLYETNKSYGYGNAVW
PMDGANGSRHDIGGDTKFFHDKQWKPLTQKSSIRAALLSPYRLLILIRVVVLGLFLEWRISHPNEEAIWL
WLMSVVCEIWFAFSWLLDQLPKLCPVNRDVDLNALQEKFEKPSPNNPLGRSDLPGIDVFVSTADPEKEPP
LVTANTILSILAAEYPVEKLACYVSDDGGALLTFEAMAEAASFARIWVPFCRKHEIQPRNPESYFNLKRD
PYKNKVRRDFVRDRRRVKREYDEFKVRINGLSDSIRRRSDAFNTREEVKILKRWREDNSDEPMETLKIPK
ATWMADSTHWPGTWTVPAPEHSRGDHASIIQVMLDPPSAVPQNGTESDGNSMDLSEVDIRLPMLVYVTRE
KRPGYDHNKKAGAMNALVRASAIMSNGPFILNLDCDHYVYNSLALREGICFMMDRDGERICYVQFPQRFE
GIDPSDRYANHNTVFFDVNMRALDGLQGPVYVGTGCLFRRTALYGFEPPRLQDNPDCCSCCFPRTKKPAT
VASAPDVDPEDVQLREDDEMNIALIPKKFGNSTLLVESVRVAAIQGQPLADHPSIKYGRAPGALTMPREP
LDASTIAEAINVISCWYEDKTEWGQSVGWIYGSVTEDVVTGYRMHNRGWRSVYCVTKRDAFRGTAPINLT
DRLHQVLRWATGSVEIFFSRNNALLGSPRLKFLQRIAYLNVGIYPFTSIFLIVYCFLPALSLFSDQFIVQ
TLNVTFLVYLLAITLTLCALAVLEIKWSGIELEEWWRNEQFWLIGGTSAHLAAVLQGLLKVIAGIEISFT
LTSKSAGDDVDDDFADLYIFKWTSLMIPPLTIIFVNLIAIAYGVLRTVYSDVPEWSHLLGGVFFSFWVLA
HLYPFAKGLMGRRGKTPTIVYVWSGLIAISISLLWVAINPPSQNSDIGGSFQFP
>Cotton_A_20715
MVLKTASSPSSSPVTITVSSSGGKETGSRSMGLTSPVPRASKSNNPNSPSPLGSRGNRRASSGGRYCSMS
QDDPIPIEEINSEFVTYTVHIPPTPDHQSISTSQTSLNEEGKDGLKLKPERSFISGTIFTGGYNCVTRGH
VIDGSLERPETLKSGLVCGMKGCDEKEIEGKCECGFKICGDCYLDCVASGGGHCPGCKEPYKDVSDDDED
DEVTSDSEEDDQALPLPSMRESKLDKRLSLVKSFKGPNHPPDFDHTRWLFETKGTYGYGNALWPKDGYGS
GASGFENPPDFGERSKRPLTRKVGVSTAILSPYRLLIILRLVALGFFLTWRIRHPNRDAMWLWGMSITCE
LWFAFSWLLDQLPKLCPVNRITDLSVLKERFESPNLRNPKGRSDLPGIDVFVSTADPEKEPPLVTANTIL
SILAVDYPVEKVACYLSDDGGALLTFEALAETASFARVWVPFCRKHNIEPRNPEAYFGQKRDFLKNKVRL
DFVRERRRVKREYDEFKVRINSLPESIRRRSDAYNAHEELRAKKTQMKMGGNLSDPIKVPKATWMSDGSH
WPGTWASAEPDHSKGDHAGIIQAMLAPPNAEPVYGAEADGENLIDTREVDTRLPLLVYVSREKRPGYDHN
KKAGAMNALVRTSAIMSNGPFILNLDCDHYIYNSLALREGMCFMLDRGGDRICYVQFPQRFEGIDPNDRY
ANHNTVFFDVSMRALDGLQGPMYVGTGCIFRRTALYGFSPPRATEHHGWFGRRKIKLLLRKPKVTKKAED
EIVLPINGEHNDDDDDDTDIESLLLPKRFGNSTSLVASIPVAEYQGRLLQDMQGMRNQGRPAGSLAVPRE
PLDAATVAEAISVISCFYEDKTEWGKRVGWIYGSVTEDVVTGYRMHNRGWRSVYCVTKRDAFRGTAPINL
TDRLHQVLRWATGSVEIFFSRNNALFATRRMKFLQRVAYFNVGMYPFTSMFLLVYCILPAVSLFSGQFIV
QALSVTFLIFLLAITVTLCLLAILEIKWSGITLHDWWRNEQFWLIGGTSAHPAAVLQGLLKVIAGVDISF
TLTSKSATPDDEEDEFAELYVVKWSFLMVPPITIMMVNSIAIAVAVARTMYSPFPEWSKLLGGVFFSFWV
LCHLYPFAKGLMGRRGKVPTIVFVWSGLLSIIVSLLWVYINPPSGSKDYMKFKFP
>CotAD_11457
MATSKPKKTNTAQSSSQGVKFARRTASGRIVNLSRDDDMDVTGNQSGQNDYINYTVMMPPTPDNQPSTDS
HSGVGSKEDKRMSVMKSANNKSMLLRSQTGDFDHSRWLYESKAKYGIGNAYWQEDDQFGVDGGVSMSDFM
DKPWKPLTRKVPVKSGILSPYRFLILIRLVVLFFFLAWRWRNPNPDAMWLWGMSCVCESWFAFSWLLDSL
PKLNPINRATDLAVLNEKFEQVSPSNPTGRSDLPGVDVFVSTADPEKEPPLVTANTILSIMAANYPVEKL
SAYISDDGGAILTFEAMAEAIRFAEVWVPFCRKHDIEPRNPDSYFNLKTDPTKNKKRPDFVKDRRWIKRE
YDEFKVRINGLPETIRKRCDMYNSREAIKEKSLAKEKNGGTLPPDFQVEKATWMADGTHWPGTWLNPIAD
HSKGDHAGILQVMSKFPEPDPVMGQPDEKRLDFTGIDIRIPMFSYVSREKRPGFDHNKKAGAMNGMVRAS
AILSNGPFILNLDCDHYIYNSMAIKEGMCFMMDRGGDRICYIQFPQRFEGIDPSDRYANHNTVFFDGSMR
ALDGLQGPVYVGTGCMFRRYALYGFHPPRANEYTGVFGQNKSPADTIPGKPALSGEDDAQPLNVHPDLDL
PRKFGNSTMFNESIAVAEYQGRPLADHMSVKNGRPPGALLIPRQPLDAQMVAEAVAVISCWYEDNTDWGD
KVGWIYGSVTEDVVTGYRMHNRGWRSVYCVTKRDAFRGTAPINLTDRLHQVLRWATGSVEIFYSKNNPLF
ATRRLKFLQRIAYLNVGFYPFTSIFLVVYCFLPALSLFSGQFIVQGLNVAFLLYLFVITITLCCMSLLEV
KWSGIGLEEWWRNEQFWVIGGTSAHLVAVIQGLLKVVAGIEISFTLTTKSASEDENDIYADLYLVKWTSL
FIMPLTIIIVTLLAVVIGISRQIYSVIPQWTQLFGGLFFAFWVLCHMYPFAKGLMGRRGRVPTIIYVWAG
LLAICISLLWVTLNPPGDQPGDAVVL
>CotAD_67882
MATSKPKKTNTAQSSSQGVKFARRTASGRIVNLSRDDDMDVTGNQSGQNDYINYTVMMPPTPDNQPSTDS
HGGDGSKEDKRMSVMKSANHKSMLLRSQTGDFDHSRWLYESKAKYGIGNAYWQEDDQFGVDGGVSMSDFM
DKPWKPLTRKVPVKSGILSPYRFLILIRLVVLFFFLAWRWRNPNPDAMWLWGMSCVCESWFAFSWLLDSL
PKLNPINRATDLAVLHEKFEQVSPSNPTGRSDLPGVDVFVSTADPEKEPPLVTANTILSIMAANYPVEKL
SAYISDDGGAILTFEAMAEAIRFAEVWVPFCRKHDIEPRNPDSYFNLKTDPTKNKKRPDFVKDRRWIKRE
YDEFKVRINGLPETIRKRCDMYNSREAIKEKSLAKEKNGGTLPPDFQVEKATWMADGTHWPGTWLNPIAD
HSKGDHAGILQVMSKFPEPDPVMGQPDEKSLDFTGIDIRIPMFSYVSREKRPGFDHNKKAGAMNGMVRAS
AILSNGPFILNLDCDHYIYNSMAIKEGMCFMMDRGGDRICYIQFPQRFEGIDPSDRYANHNTVFFDGSMR
ALDGLQGPVYVGTGCMFRRYALYGFHPPRANEYTGVFGQNKSPTDTIPAKPALSGEDDAQPLNVHPDLDL
PRKFGNSTMFNESIAVAEYQGRPLADHMSVMNGRPPGALLIPRQPLDAQMVAEAVAVISCWYEDNTDWGD
KVGWIYGSVTEDVVTGYRMHNRGWRSVYCVTKRDAFRGTAPINLTDRLHQVLRWATGSVEIFYSKNNPLF
ATRRLKFLQRIAYLNVGFYPFTSIFLVVYCFLPALSLFSGQFIVQGLNVAFLLYLFVITVTLCCMSLLEV
KWSGIGLEEWWRNEQFWVIGGTSAHLVAVIQGLLKVVAGIEISFTLTTKSASEDENDIYADLYLVKWTSL
FIMPLTIIIVTLLAVVIGISRQIYSVIPQWTQLFGGLFFAFWVLCHMYPFAKGLMGRRGRVPTIIYVWAG
LLAICISLLYVTLNPPGDQPGDAVVL
>CotAD_04035
MASRSFKGSRSSLSISSDAAESHKPPVPPTVTFARRTSSGRYVSYSRDDLDSELGGSDFMNYTVHIPPTP
DNQPMDPSISQKVEEQYVSNSLFTGGFNSVTRAHLMDKVIESETNHPQMAGAKGSSCAIPGCDAKVMSDE
RGLDILPCECDFKICRDCYIDAVKTGGGICPGCKEPYKNTDLDETAVDSNTRPLPLPPPSTMSKMERRLS
LMKSTKSALMRSQTGDFDHNRWLFETRGTYGYGNAIWPKDGNLGNGDDDEAAEPTELMNKPWRPLTRKLK
IQAAILSPYRLLIFIRVVVLGLFLAWRVTNPNKDAIWLWGMSVVCEIWFAFSWLLDQLPKLCPINRATDL
NVLKEKFETPSPSNPTGKSDLPGIDVFVSTADPEKEPPLVTANTILSILAANYPVEKLACYVSDDGGALL
TFEAMAEAASFANVWVPFCRKHDIEPRNPESYFNLKRDPYKNKVKPDFVKDRRRVKREYDEFKVRTNGLP
DSIRRRSDAFHAREEIKAMKLQRQNRGDEPIDSVKIPKATWMADGTHWPGTWLNPSTDHSRGDHAGIIQV
MLKPPSDEPLHGTAEDGLIDLTDVDIRLPLLVYVSREKRPGYDHNKKAGAMNALVRASAIMSNGPFILNL
DCDHYIYNSQAMREGMCFMMDRGGDRLCYVQFPQRFEGIDPSDRYANHNTVFFDVNMRALDGLMGPVYVG
TGCLFRRIALYGFDPPRSKEHHAGCCSCCFGRSRKHSSIAHTPEENRALRMGDSDDEEMNLSLLPKRFGN
STFLIDSIPVAEFQGRPLADHPAVKNGRPPCALTIPRELLDASTVAEAISVISCWYEDKTEWGQRVGWIY
GSVTEDVVTGYRMHNRGWKSVYCVTKRDAFRGTAPINLTDRLHQVLRWATGSVEIFFSRNNALLASPRMK
LLQRIAYLNVGIYPFTSIFLIVYCFLPALSLFSGQFIVQTLNVTFLTYLLIITVTLCLLAVLEIKWSGIE
LEEWWRNEQFWLIGGTSAHLAAVLQGLLKVIAGIEISFTLTSKSAGDDLDDEFADLYIVRWTSLMIPPIT
IMMVNLIAIAVGFSRTVYSVIPQWSRLLGGVFFSFWVLAHLYPFAKGLMGRRGRTPTIVFVWSGLIAITI
SLLWVAINPPSGTNQIGGSFQFP
>CotAD_56339
MASRSFKGSRSSLSISSDAAESHKPPVPPTVTFARRTSSGRYVSYSRDDLDSELGCSDFMNYTVHIPPTP
DNQPMDPSISQKVEEQYVSNSLFTGGFNSVTRAHLMDKVIESETNHPQMAGAKGSSCAIPGCDANVMSDE
RGLDILPCECDFKICRDCYIDAVKTGGGICPGCKEPYKNTDLDETAVDSNTRPLPLPPPSTMSKMERRLS
LMKSTKSALMRSQTGDFDHNRWLFETRGTYGYGNAIWPKDGNLGNGDDDEAAEPTELMNKPWRPLTRKLK
IPAAILSPYRLLIFIRVVVLGLFLAWRVTNPNKDAIWLWGMSVVCEIWFAFSWLLDQLPKLCPINRATDL
NVLKEKFETPSPSNPTGKSDLPGIDVFVSTADPEKEPPLVTANTILSILAANYPVEKLACYVSDDGGALL
TFEAMAEAASFANVWVPFCRKHDIEPRNPESYFNLKRDPYKNKVKPDFVKDRRRVKREYDEFKVRINGLP
DSIRSRSDAFHAREEIKAMKLQRQNRGDEPIESVKIPKATWMADGTHWPGTWLNPSTDHSRGDHAGIIQV
MLKPPSDEPLHGTAEDGLIDLTDVDIRLPLLVYVSREKRPGYDHNKKAGAMNALVRASAIMSNGPFILNL
DCDHYIYNSQAMREGMCFMMDRGGDRLCYVQFPQRFEGIDPSDRYANHNTVFFDVNMRALDGLMGPVYVG
TGCLFRRIALYGFDPPRSKEHHAGCCSCCFGRSRKHSSMAHTPEENRALRMGDSDDEEMNLSLLPKRFGN
STFLIDSIPVAEFQGRPLADHPAVKNGRPPGALTIPRELLDASTVAEAISVISCWYEDKTEWGQRVGWIY
GSVTEDVVTGYRMHNRGWKSVYCVTKRDAFRGTAPINLTDRLHQVLRWATGSVEIFFSRNNALLASPRMK
LLQRIAYLNVGIYPFTSIFLIVYCFLPALSLFSGQFIVQTLNVTFLTYLLIITVTLCLLAVLEIKWSGIE
LEEWWRNEQFWLIGGTSAHLAAVLQGALKVIAGIEISFTLTSKSGGDDLDDEYADLYVVKWTSLMIPPIT
IMMVNLIAIAVGFSRTGYRVIPQWSRLLGGVFFSFWVLAHLYPFAKGLMGRRGRTPTIVFVWSGLIAITI
SLLWVAINPPSGTNQIGGSFQFP
>CotAD_31893
MASKSFKGTRSSLSISADATESQKPPIPPTVTFGRRTSSGRYVSYSRDDLDSELSSSDFMNYTVHIPPTP
DNQPMDPSISQKVEEQYVSNSLFTGGFNSVTRAHLMDKVIESEANHPQMAGAKGSSCAVPGCDAKIMSDE
RGADILPCECDFKICRDCYIDAVKSGDGLCPGCKEPYKNTDLDEAAVDNSSRPLPLLPPATMSKMERRLS
LMKSMKSGLMRSQTGDFDHNRWLFETRGTYGYGNAIWPKDGNIGNGKDDEVAEPTELMNKPWRPLTRKLK
IPAAVLSPYRLLIFLRIVVLGLFLAWRVNHPNNDAIWLWGMSVVCEIWFAFSWLLDQLPKLCPINRSTDL
NVLKDKFETPTLNNPTGKSDLPGIDVFVSTADPEKEPPLVTANTILSILAADYPVEKLACYVSDDGGALL
TFEAMAEAASFANIWVPFCRKHNIEPRNPESYFNLKRDPYKNKVKPDFVKDRRRVKREYDEFKVRINGLP
DSIRRRSDAFHAREEIKAMKLQRQNREDEPVEAVKIPKATWMADGTHWPGTWLNPANEHSRGDHAGIIQV
MLKPPSDEPLHGTADDRLIDLTDVDIRLPLLVYVSREKRPGYDHNKKAGAMNALVRASAIMSNGPFILNL
DCDHYIYNSQAMREGMCFMMDRGGDRICYVQFPQRFEGIDPSDRYANNNTVFFDVNMRALDGLMGPVYVG
TGCLFRRVALYGFDPPRSKEHHPGCCSCCFFGRNKKHSSMAHSPEENRALRMGDSDDEEMNLSLLPKRFG
NSTFLIDSIPVAEFQGRPLADHPAVKNGRPPGALTIPRELLDASTVAEAISVISCWYEDKTEWGHRVGWI
YGSVTEDVVTGYRMHNRGWRSVYCVTKRDAFRGTAPINLTDRLHQVLRWATGSVEIFFSRNNALLASPRM
KILQRIAYLNVGIYPFTSIFLIVYCFLPALSLFSGQFIVQTLNVTFLTYLLIITVTLCLLAVLEIKWSGI
ELEEWWRNEQFWLIGGTSAHLAAVLQGLLKVIAGIEISFTLTSKSAGDDLDDEFADLYIVKWTSLMIPPI
TIMMVNLIAIAVGFSRTIYSVIPQWSRLLGGVFFSFWVLAHLYPFAKGLMGRRGRTPTIVFVWSGLMAIT
ISLLWVAINPPSTTNQIGGSFQFP
>CotAD_24032
MASKSFKGTRSSLSISSDATESQKPPIPPTVTFGRRTSSGRYVSYSRDDLDSELSSSDFMNYTVHIPPTP
DNQPMDPSISQKVEEQYVSNSLFTGGFNSVTRAHLMDKVIESEANHPQMAGAKGSSCAVPGCDAKIMSDE
RGADILPCECDFKICRDCYIDAVKSGDGLCPGCKEPYKNTDLDEAAVDNSSRPLPLLPPATMSKMERRLS
LMKSMKSGLMRSQTGDFDHNRWLFETRGTYGYGNAIWPKDGNIGNGKDDEVAEPTELMNKPWRPLTRKLK
IPAAVLSPYRLLIFLRIVVLGLFLAWRVNHPNNDAIWLWGMSVVCEIWFAFSWLLDQLPKLCPINRSTDL
NVLKDKFETPTLNNPTGKSDLPGIDVFVSTADPEKEPPLVTANTILSILAADYPVEKLACYVSDDGGALL
TFEAMAEAASFANIWVPFCRKHNIEPRNPESYFNLKRDPYKNKVKPDFVKDRRRVKREYDEFKVRINGLP
DSIRRRSDAFHAREEIKAMKLQRQNREDEPVEAVKIPKATWMADGTHWPGTWLNPANEHSRGDHAGIIQV
MLKPPSDEPLHGTADDRLIDLTDVDIRLPLLVYVSREKRPGYDHNKKAGAMNALVRASAIMSNGPFILNL
DCDHYIYNSQAMREGMCFMMDRGGDRICYVQFPQRFEGIDPSDRYANNNTVFFDVNMRALDGLMGPVYVG
TGCLFRRVALYGFDPPRSKEHHPGCCSCCFFGRNKKHSSMAHSPEENRALRMGDSDDEEMNLSLLPKRFG
NSTFLIDSIPVAEFQGRPLADHPAVKNGRPPGALTIPRELLDASTVAEAISVISCWYEDKTEWGHRVGWI
YGSVTEDVVTGYRMHNRGWRSVYCVTKRDAFRGTAPINLTDRLHQVLRWATGSVEIFFSRNNALLASPRM
KILQRIAYLNVGIYPFTSIFLIVYCFLPALSLFSGQFIVQTLNVTFLTYLLIITVTLCLLAVLEIKWSGI
ELEEWWRNEQFWLIGGTSAHLAAVLQGLLKVIAGIEISFTLTSKSAGDDLDDEFADLYVVKWTSLMIPPI
TIMMVNLIAIAVGFSRTIYSVIPQWSRLLGGVFFSFWVLAHLYPFAKGLMGRRGRTPTIVFVWSGLMAIT
ISLLWVAINPPSTTNQIGGSFQFP
>CotAD_28379
MATSLTSQQSKKGMRSPGGANNAQGGSRNSTGQQVKFARRTSSGRYVSLSRDDIDMSGEMSGDYMNYTVH
IPPTPDNQPMDNSMAAKAEEQYVSNSLFTGGFNSVTRAHLMDKVIDSEVTHPQMAGAKGASCAMAACDGK
VMKDERGNDVMPCVCRFKICRDCYMDAQKDKGLCPGCKEPYKVGDYDDEIEYSNGTLKLPAPNGKRDPNN
MSMMKRNQGGDFDHNRWLFETSGTYGYGNAFRDDMYGGDDGDERLQGDIENNDKPWKPISRKIPIDSAIL
SPYRLLVFVRLVVLGFFLHWRITNPNDDAIWLWTMSIVCEVWFAFSWILDQIPKICPVNRTTDLEVLREK
FDLPSPSNPTGRSDLPGIDLFVSTADPEKEPPLTTANTILSILAVDYPVEKVACYTSDDGGALLTFEAMA
EAASFADLWVPFCRKHNIEPRNPDAYFNLKIDPTKNKSRSDFVKDRRRVRREYDEFKVRINGLPDSIRRR
SEAFNAREEMKMLKHLRETGADPMEKPKIQKATWMADGTHWPGTWAVGTSEHSKGDHAGILQVMLKPPSH
DPLTGNGEDKLIDFTDVDIRLPMLVYVSREKRPGYDHNKKAGAMNALVRASAILSNGAFILNLDCDHYIN
NCKAIREGMCFMMDRGGEDICYIQFPQRFEGIDPSDRYANHNTVFFDGNMRALDGVQGPVYVGTGCMFRR
FALYAFPPPNPDKLTQAKENETQPLTTSDLDPDLDVNLLPKRFGNSTMLAESIPVCEFQGRPIADHPAIK
FGRPPGALRVPREPLDAVTVAEAVSVISCWYEDKTEWGERVGWIYGSVTEDVVTGFRMHNRGWRSVYCIT
KRDAFRGSAPINLTDRLHQVLRWATGSVEIFFSRNNALLATRKLKFLQRLAYLNVGIYPFTSFFLIVYCF
LPALSLISGQFIVKQLNLFFLIYLMIITFCLIGLALLEVRWAQISLEDWWRNEQFWLISGTSSHFAACIQ
GLLKVIAGIEISFTLTAKSASEDEDDIYADLYLVKWTSLMIPPIVIAMVNIIALMIAFARTLFGTGQWNM
FIGGAFFAFWVLAHLYPFLKGLMGRRRKTPTIVFVWAGLIAIIISLLWLAINPGALGNLGATGTGAGFVF
P
>CotAD_17594
MASESRATRRTPTIHHITNSAGDLDSEIGGEDFSRYTVHLPPTPDNQPMPMEIAMQAVGSGEQYVSSSMF
TGGYNRVTRAHSMKIVDSDPATVVAEGSFCELPGCGAKMLTNRQGIDVFPCECGFRICNECYRDALATGD
GFCPGCREHYRGLDLSEMAPASRTRSSKSDRSFPVAESTELLMRNHSNEFDYTQYLYETNKSYGYGNAVW
PMDGANGSRHDIGGDIKFFHDKQWKPLTQKSSIRAALLSPYRLLILIRIVVLGLFLEWRISHPNEEAIWL
WLMSVVCEIWFAFSWLLDQLPKLCPVNRDVDLNALQEKFEKPSPNNPLGRSDLPGIDVFVSTADPEKEPP
LVTANTILSILAAEYPVEKLACYVSDDGGALLTFEAMAEAASFARIWVPFCRKHEIQPRNPESYFNLKRD
PYKNKVRRDFVRDRRRVKREYDEFKVRINGLSDSIRRRSDAFNTREEVKILKRWREDNSDEPMETLKIPK
ATWMADSTHWPGTWTVPAPEHSRGDHASIIQVMLDPPSAVPQNGTESDGNSMDLSEVDIRLPMLVYVTRE
KRPGYDHNKKAGAMNALVRASAIMSNGPFILNLDCDHYVYNSLALREGICFMMDRDGERICYVQFPQRFE
GIDPSDRYANHNTVFFDVNMRALDGLQGPVYVGTGCLFRRTALYGFEPPRLQDDPDCCSCCFPRTKKPAT
VASAPDFDPEDVQLREDDEMNIALIPKKFGNSTLLVESVRVAAIQGQPLADHPSIKYGRAPGALTMPREP
LDASTIAEAINVISCWYEDKTEWGQSVGWIYGSVTEDVVTGYRMHNRGWRSVYCVTKRDAFRGTAPINLT
DRLHQVLRWATGSVEIFFSRNNALLGSPRLKFLQRIAYLNVGIYPFTSIFLIVYCFLPALSLFSDQFIVQ
TLNVTFLVYLLAITLTLCALAVLEIKWSGIELEEWWRNEQFWLIGGTSAHLAAVLQGLLKVIAGIEISFT
LTSKSAGDDVDDDFADLYIFKWTSLMIPPLTIIFVNLIAIAYGVLRTVYSDVPEWSHLLGGVFFSFWVLA
HLYPFAKGLMGRRGKTPTIVYVWSGLIAISISLLWVAINPPSQNSDIGGSFQFP
>CotAD_16292
MVLKTASSPSSSPVTITVSSSGGKETGSRSMGLTSPVPRASKSNNPSSPSPLGSRGNRRASSGGRYCSMS
QDDPIPIEEINSEFVTYTVHIPPTPDHQSISTSQTSLNEEGKDGLKLKPERSFISGTIFTGGYNCVTRGH
VIDGSLERPETLKSGLVCGMKGCDEKEIEGKCECGFKICGDCYLDCVASGGGHCPGCKEPYKDVSDDDED
DEVRSDSEEDDQALPLPSMRESKLDKRLSLVKSFKGPNHPPDFDHTRWLFETKGTYGYGNALWPKDGYGS
GANGFENPPDFGERSKRPLTRKVVVSTAILSPYRLLIILRLVALGFFLTWRIRHPNRDAMWLWGMSITCE
LWFAFSWLLDQLPKLCPVNRITDLSVLKERFESPNLQNPKGRSDLPGIDVFVSTADPEKEPPLVTANTIL
SILAVDYPVEKVACYLSDDGGALLTFEALAETASFARVWVPFCRKHNIEPRNPDAYFGQKRDFLKNKVRL
DFVRERRRVKREYDEFKVRINSLPESIRRRSDAYNAHEELRAKKTQMKMGGNLSDPIKVPKATWMSDGSH
WPGTWASAEPDHSKGDHAGIIQAMLAPPNAEPVYGAEADGENLIDTREVDTRLPLLVYVSREKRPGYDHN
KKAGAMNALVRTSAIMSNGPFILNLDCDHYIYNSLALREGMCFMLDRGGDRICYVQFPQRFEGIDPNDRY
ANHNTVFFDVSMRALDGLQGPMYVGTGCIFRRTALYGFSPPRATEHHGWFGRRKIKLLLRKPKVTKKAED
EIVLPINGEHNDDDDDTDIESLLLPKRFGNSTSLVASIPVAEYQGRLLQDMQGMRNQGRPAGSLAVPREP
LDAATVAEAISVISCFYEDKTEWGKRVGWIYGSVTEDVVTGYRMHNRGWRSVYCVTKRDAFRGTAPINLT
DRLHQVLRWATGSVEIFFSRNNALFATRRMKFLQRVAYFNVGMYPFTSMFLLVYCILPAVSLFSGQFIVQ
ALSVTFLIFLLAITITLCLLAILEIKWSGITLHDWWRNEQFWLIGGTSAHPAAVLQGLLKVIAGVDISFT
LTSKSATPDDEEDEFAELYVVKWSFLMIPPITIMMVNSIAIAVAVARTMYSPFPEWSKLLGGVFFSFWVL
CHLYPFAKGLMGRRGKVPTIVFVWSGLLSIIVSLLWVYINPPSGSKEDYMKFKFP
>CotAD_41814
MASESRRTRRTPTIHHITNSAGDLDSEIGGEDFSRYTVHLPPTPDNQPMPMEIAMQAVGSGEQYVSSSMF
TGGYNRVTRAHSMKIVDSDPATVVAEGSFCELPGCGAKMMTNRQGIDVFPCECGFRICNECYRDALATGD
GFCPGCREHYRGLDVSEMASASRTRSSKSDRSFPVAESTELLMRNHSNEFDYTQYLYETNKSYGYGNAVW
PMDGANGSRHDIGGDLKFFHDKQWKPLTQKSSIRAALLSPYRLLILIRIVVLGLFLEWRISHPNEEAIWL
WLMSVVCEIWFAFSWLLDQLPKLCPVNRDVDLNALQEKFENPSPNNPSGRSDLPGIDVFVSTADPEKEPP
VVTANTILSILAAEYPVEKLACYVSDDGGALLTFEAMAEAASFARIWVPFCRKHEIQPRNPESYFNLKRD
PYKNKVRRDFVRDRRRVKREYDEFKVRINGLSDSIRRRSDAFNTREEVNILKRWREDNSDEPMETLKIPK
ATWMADSTHWPGTWTVPAPEHSRGDHASIIQVMLDPPSAVPQNGTEGDGNSMDLSEVDIRLPMLVYVTRE
KRPGYDHNKKAGAMNALVRASAIMSNGPFILNLDCDHYVYNSLALREGICFMMDRDGECICYVQFPQRFE
GIDPSDRYANHNTVFFDVNMRALDGLQGPVYVGTGCLFRRTALYGFEPPRLRDNPDCCSCCFPRTKKPAT
VASAPDVDPEDVQLREDDEMNIALIPKKFGNSTLLVESVRVAAIQGQPLADHPSIKYGRAPGALTMPREP
LDASTIAEAINVISCWYEDKTEWGQSVGWIYGSVTEDVVTGYRMHNRGWRSVYCVTKRDAFRGTAPINLT
DRLHQVLRWATGSVEIFFSRNNALLGSPRLKFLQRIAYLNVGIYPFTSIFLIVYCFLPALSLFSDQFIVQ
TLNVTFLVYLLAITLTLCALAVLEIKWSGIELEEWWRNEQFWLIGGTSAHLAAVLQGLLKVIAGIEISFT
LTSKSAGDDVDDDFADLYIFKWTSLMIPPLTIIFVNLIAIAYGVLRTVYSDVPEWSHLLGGVFFSFWVLA
HLYPFAKGLMGRRGKTPTIVYVWSGLIAISISLLWVGIKPPSQNSDIGGSFQFP
>CotAD_11976
MVLKTASSPSSSPVTITVSSSGGKETGSRSMGLTSPVPRASKSNNPNSPSPLGSRGNRRASSGGRYCSMS
QDDPIPIEEINSEFVTYTVHIPPTPDHQSISTSQTSLNEEGKDGLKLKPERSFISGTIFTGGYNCVTRGH
VIDGSLERPETLKSGLVCGMKGCDEKEIEGKCECGFKICGDCYLDCVASGGGHCPGCKEPYKDVSDDDED
DEVTSDSEEDDQALPLPSMRESKLDKRLSLVKSFKGPNHPPDFDHTRWLFETKGTYGYGNALWPKDGYGS
GASGFENPPDFGERSKRPLTRKVGVSPAILSPYRLLIILRLVALGFFLTWRIRHPNRDAMWLWGMSITCE
LWFAFSWLLDQLPKLCPVNRITDLSVLKERFESPNLRNPKGRSDLPGIDVFVSTADPEKEHHLVTANTIL
SILAVDYAVEEVACYLSDDGGALLTFEALAETASFARVWVPFCRKHNIEPRNPEAYLGQKRDFLKNKVRL
DFVRERRRVKREYDEFKVRINSLPESIRRRSDAYNAHEELRAKKTQMKMGGNLSDPIKVPKATWMSDGSH
WPGTWASAQPDHSKGDHAGIIQAMLAPPNAEPVYGAEADGENLIDTREVDTRLPLLVYVSREKRPGYDHN
KKAGAMNALVRTSAIMSNGPFILNLDCDHYIYNSLALREGMCFMLDRGGDRICYVQFPQRFEGIDPNDRY
ANHNTVFFDVSMRALDGLQGPMYVGTGCIFRRTALYGFSPPRATEHHGWFGRRKIKLLLRKPKVTKKAED
EIVLPINGEHNDDDDDDTDIESLLLPKRFGNSTSLVASIPVAEYQGRLLQDMQGMRNQGRPAGSLAVPRE
PLDAATVAEAISVISCFYEDKTEWGKRVGWIYGSVTEDVVTGYRMHNRGWRSVYCVTKRDAFRGTAPINL
TDRLHQVLRWATGSVEIFFSRNNALFATRRMKFLQRVAYFNVGMYPFTSMFLLVYCILPAVSLFSGQFIV
QALSVTFLIFLLAITITLCLLAILEIKWSGITLHDWWRNEQFWLIGGTSAHPAAVLQGLLKVIAGVDISF
TLTSKSATPDDEEDEFAELYVVKWSFLMVPPITIMMVNSIAIAVAVARTMYSPFPDWSKLLGGVFFSFWV
LCHLYPFVKGLMGRRGKVPTIVFVWSGLLSIIVSLLWVYINPPSGSKDYMKFKFP
>Gorai.006G220600.1
MDVTGNQSGQNDYINYTVMMPPTPDNQPSTDSHGGVGSKEDKRMSVMKSANNKSMLLRSQTGDFDHSRWL
YESKAKYGIGNAYWQEDDQFGVDGGVSMSDFMDKPWKPLTRKVPVKSGILSPYRFLILIRLVVLFFFLAW
RWRNPNPDAMWLWGMSCVCESWFAFSWLLDSLPKLNPINRATDLAVLNEKFEQVSPSNPTGRSDLPGVDV
FVSTADPEKEPPLVTANTILSIMAANYPVEKLSAYISDDGGAILTFEAMAEAIRFAEVWVPFCRKHDIEP
RNPDSYFNLKTDPTKNKKRPDFVKDRRWIKREYDEFKVRINGLPETIRKRCDMYNSREAIKEKSLAKEKN
GGTLPPDFQVEKATWMADGTHWPGTWLNPIADHSKGDHAGILQVMSKFPEPDPVMGQPDEKRLDFTGIDI
RIPMFSYVSREKRPGFDHNKKAGAMNGMVRASAILSNGPFILNLDCDHYIYNSMAIKEGMCFMMDRGGDR
ICYIQFPQRFEGIDPSDRYANHNTVFFDGSMRALDGLQGPVYVGTGCMFRRYALYGFHPPRANEYTGVFG
QNKSPADTIPGKPALSGEDDAQPLNVHPDLDLPRKFGNSTMFNESIAVAEYQGRPLADHMSVKNGRPPGA
LLIPRQPLDAQMVAEAVAVISCWYEDNTDWGDKVGWIYGSVTEDVVTGYRMHNRGWRSVYCVTKRDAFRG
TAPINLTDRLHQVLRWATGSVEIFYSKNNPLFATRRLKFLQRIAYLNVGFYPFTSIFLVVYCFLPALSLF
SGQFIVQGLNVAFLLYLFVITITLCCMSLLEVKWSGIGLEEWWRNEQFWVIGGTSAHLVAVIQGLLKVVA
GIEISFTLTTKSASEDENDIYADLYLVKWTSLFIMPLTIIIVTLLAVVIGISRQIYSVIPQWTQLFGGMF
FAFWVLCHMYPFAKGLMGRRGRVPTIIYVWAGLLAICISLLWVTLNPPGDQPGDAVVL
>Gorai.004G257300.1
MASRSFKGSRSSLSISSDAAESHKPPVPPTVTFARRTSSGRYVSYSRDDLDSELGGSDFMNYTVHIPPTP
DNQPMDPSISQKVEEQYVSNSLFTGGFNSVTRAHLMDKVIESETNHPQMAGAKGSSCAIPGCDAKVMSDE
RGLDILPCECDFKICRDCYIDAVKTGGGICPGCKEPYKNTDLDETAVDSNTRPLPLPPPSTMSKMERRLS
LMKSTKSALMRSQTGDFDHNRWLFETRGTYGYGNAIWPKDGNLGNGDDDEAAEPTELLNKPWRPLTRKLK
IQAAILSPYRLLIFIRVVVLGLFLAWRVTNPNKDAIWLWGMSVVCEIWFAFSWLLDQLPKLCPINRATDL
NVLKEKFETPSPSNPTGKSDLPGIDVFVSTADPEKEPPLVTANTILSILAANYPVEKLACYVSDDGGALL
TFEAMAEAASFANVWVPFCRKHDIEPRNPESYFNLKRDPYKNKVKPDFVKDRRRVKREYDEFKVRTNGLP
DSIRRRSDAFHAREEIKAMKLQRQNRGDEPIDSVKIPKATWMADGTHWPGTWLNPSTDHSRGDHAGIIQV
MLKPPSDEPLHGTAEDGLIDLTDVDIRLPLLVYVSREKRPGYDHNKKAGAMNALVRASAIMSNGPFILNL
DCDHYIYNSQAMREGMCFMMDRGGDRLCYVQFPQRFEGIDPSDRYANHNTVFFDVNMRALDGLMGPVYVG
TGCLFRRIALYGFDPPRSKEHHAGCCSCCFGRSRKHSSMAHTPEENRALRMGDSDDEEMNLSLLPKRFGN
STFLIDSIPVAEFQGRPLADHPAVKNGRPPCALTIPRELLDASTVAEAISVISCWYEDKTEWGQRVGWIY
GSVTEDVVTGYRMHNRGWKSVYCVTKRDAFRGTAPINLTDRLHQVLRWATGSVEIFFSRNNALLASPRMK
LLQRIAYLNVGIYPFTSIFLIVYCFLPALSLFSGQFIVQTLNVTFLTYLLIITVTLCLLAVLEIKWSGIE
LEEWWRNEQFWLIGGTSAHLAAVLQGLLKVIAGIEISFTLTSKSAGDDLDDEFADLYIVRWTSLMIPPIT
IMMVNLIAIAVGFSRTVYSVIPQWSRLLGGVFFSFWVLAHLYPFAKGLMGRRGRTPTIVFVWSGLIAITI
SLLWVAINPPSGTNQIGGSFQFP
>Gorai.003G052200.1
MASKSFKGTRSSLSISSDATESQKPPIPPTVTFGRRTSSGRYVSYSRDDLDSELSSSDFMNYTVHIPPTP
DNQPMDPSISQKVEEQYVSNSLFTGGFNSVTRAHLMDKVIESEANHPQMAGAKGSSCAVPGCDAKIMSDE
RGADILPCECDFKICRDCYIDAVKSGDGLCPGCKEPYKNTDLDEAAVDNSFRPLPLPPPATMSKMERRLS
LMKSMKSGLMRSQTGDFDHNRWLFETRGTYGYGNAIWPKDGNIGNGKDDEVAEPTELMNKPWRPLTRKLK
IPAAVLSPYRLLIFLRIVVLGLFLAWRVNHPNNDAIWLWGMSVVCEIWFAFSWLLDQLPKLCPINRSTDL
NVLKDKFETPTLNNPTGKSDLPGIDVFVSTADPEKEPPLVTANTILSILAADYPVEKLACYVSDDGGALL
TFEAMAEAASFANIWVPFCRKHNIEPRNPESYFNLKRDPYKNKVKPDFVKDRRRVKREYDEFKVRINGLP
DSIRRRSDAFHAREEIKAMKLQRQNREDEPVEAVKIPKATWMADGTHWPGTWLNPANEHSRGDHAGIIQV
MLKPPSDEPLHGTADDRLIDLTDVDIRLPLLVYVSREKRPGYDHNKKAGAMNALVRASAIMSNGPFILNL
DCDHYIYNSQAMREGMCFMMDRGGDRICYVQFPQRFEGIDPSDRYANNNTVFFDVNMRALDGLMGPVYVG
TGCLFRRVALYGFDPPRSKEHHPGCCSCCFFGRNKKHSSMAHSPEENRALRMGDSDDEEMNLSLLPKRFG
NSTFLIDSIPVAEFQGRPLADHPAVKNGRPPGALTIPRELLDASTVAEAISVISCWYEDKTEWGHRVGWI
YGSVTEDVVTGYRMHNRGWRSVYCVTKRDAFRGTAPINLTDRLHQVLRWATGSVEIFFSRNNALLASPRM
KILQRIAYLNVGIYPFTSIFLIVYCFLPALSLFSGQFIVQTLNVTFLTYLLIITVTLCLLAVLEIKWSGI
ELEEWWRNEQFWLIGGTSAHLAAVLQGLLKVIAGIEISFTLTSKSAGDDLDDEFADLYVVKWTSLMIPPI
TIMMVNLIAIAVGFSRTIYSVIPQWSRLLGGVFFSFWVLAHLYPFAKGLMGRRGRTPTIVFVWSGLMAIT
ISLLWVAINPPSTTNQIGGSFQFP
>Gorai.012G137800.1
MATSLTSQQSKKGMRSPGGANNAQGGSRNSTGQQVKFARRTSSGRYVSLSRDDIDMSGEMSGDYMNYTVH
IPPTPDNQPMDNSMAAKAEEQYVSNSLFTGGFNSVTRAHLMDKVIDSEVTHPQMAGAKGASCAMAACDGK
VMKDERGNDVMPCVCRFKICRDCYMDAQKDKGLCPGCKEPYKVGDYDDEIEYSNGTLKLPAPNGKRDPNN
MSMMKRNQGGDFDHNRWLFETSGTYGYGNAFRDDMYGGDDGDERLQGDIENNDKPWKPISRKIPIDSAIL
SPYRLLVFVRLVVLGFFLHWRITNPNDDAIWLWTMSIVCEVWFAFSWILDQIPKICPVNRTTDLEVLREK
FELPSPSNPTGRSDLPGIDLFVSTADPEKEPPLTTANTILSILAVDYPVEKVACYTSDDGGALLTFEAMA
EAASFADLWVPFCRKHNIEPRNPDAYFNLKIDPTKNKSRSDFVKDRRRVRREYDEFKVRINGLPDSIRRR
SEAFNAREEMKMLKHLRETGADPMEKPKIQKATWMADGTHWPGTWAVGTSEHSKGDHAGILQVMLKPPSH
DPLTGNGEDKLIDFTDVDIRLPMLVYVSREKRPGYDHNKKAGAMNALVRASAILSNGAFILNLDCDHYIN
NCKAIREGMCFMMDRGGEDICYIQFPQRFEGIDPSDRYANHNTVFFDGNMRALDGVQGPVYVGTGCMFRR
FALYAFPPPNPDKLTQAKENETQPLTTSDLDPDLDVNLLPKRFGNSTMLAESIPVCEFQGRPIADHPAIK
FGRPPGALRVPREPLDAVTVAEAVSVISCWYEDKTEWGERVGWIYGSVTEDVVTGFRMHNRGWRSVYCIT
KRDAFRGSAPINLTDRLHQVLRWATGSVEIFFSRNNALLATRKLKFLQRLAYLNVGIYPFTSFFLIVYCF
LPALSLISGQFIVKQLNLFFLIYLMIITFCLIGLALLEVRWAQISLEDWWRNEQFWLISGTSSHFAACIQ
GLLKVIAGIEISFTLTAKSAGEDEDDIYADLYIVKWTSLMIPPIVIAMVNIIALMIAFARTLFGSGQWNM
FIGGAFFAFWVLAHLYPFLKGLMGRRRKTPTIVFVWAGLIAIIISLLWLAINPGALGNLGATGTGAGFVF
P
>Gorai.008G142900.1
MVLKTASSPSSSPVTITVSSSGGKETGSRSMGLTSPVPRASKSNNPSSPSPLGSRGNRRASSGGRYCSMS
QDDPIPIEEINSEFVTYTVHIPPTPDHQSISTSQTSLNEEGKDGLKLKPERSFISGTIFTGGYNCVTRGH
VIDGSLERPETLKSGLVCGMKGCDEKEIEGKCECGFKICGDCYLDCVASGGGHCPGCKEPYKDVSDDDED
DGVRSDSEEDDQALPLPSMRESKLDKRLSLVKSFKGPNHPPDFDHTRWLFETKGTYGYGNALWPKDGYGS
GANGFENPPDFGERSKRPLTRKVVVSTAILSPYRLLIILRLVALGFFLTWRIRHPNRDAMWLWGMSITCE
LWFAFSWLLDQLPKLCPVNRITDLSVLKERFESPNLRNPKGRSDLPGIDVFVSTADPEKEPPLVTANTIL
SILAVDYPVEKVACYLSDDGGALLTFEALAETASFARVWVPFCRKHNIEPRNPDAYFGQKRDFLKNKVRL
DFVRERRRVKREYDEFKVRINSLPESIRRRSDAYNAHEELRAKKTQMKMGGNLSDPIKVPKATWMSDGSH
WPGTWASAEPDHSKGDHAGIIQAMLAPPNAEPVYGAEADGENLIDTREVDTRLPLLVYVSREKRPGYDHN
KKAGAMNALVRTSAIMSNGPFILNLDCDHYIYNSLALREGMCFMLDRGGDRICYVQFPQRFEGIDPNDRY
ANHNTVFFDVSMRALDGLQGPMYVGTGCIFRRTALYGFSPPRATEHHGWFGRRKIKLLLRKPKVTKKAED
EIVLPINGEHNDDDDDTDIESLLLPKRFGNSTSLVASIPVAEYQGRLLQDMQGMRNQGRPAGSLAVPREP
LDAATVAEAISVISCFYEDKTEWGKRVGWIYGSVTEDVVTGYRMHNRGWRSVYCVTKRDAFRGTAPINLT
DRLHQVLRWATGSVEIFFSRNNALFATRRMKFLQRVAYFNVGMYPFTSMFLLVYCILPAVSLFSGKFIVQ
ALSVTFLIFLLAITITLCLLAILEIKWSGITLHDWWRNEQFWLIGGTSAHPAAVLQGLLKVIAGVDISFT
LTSKSATPDDEEDEFAELYVVKWSFLMIPPITIMMVNSIAIAVAVARTMYSPFPEWSKLLGGVFFSFWVL
CHLYPFAKGLMGRRGKVPTIVFVWSGLLSIIVSLLWVYINPPSGSKDYMKFKFP
>Gorai.008G223700.1
MASESRRTRRTPTIHHITNSAGDLDSEIGGEDFSRYTVHLPPTPDNQPMPMEIAMQVVGSGEQYVSSSMF
TGGYNRVTRAHSMKIVDSDPATVVAEGSFCELPGCGAKMMTNRQGIDVFPCECGFRICNECYRDALATGD
GFCPGCREHYRGLDVSEMASASRTRSSKSDRSFPVAESTELLMRNHSNEFDYTQYLYETNKSYGYGNAVW
PMDGANGSRHDIGGDPKFFHDKQWKPLTQKSSIRAALLSPYRLLILIRIVVLGLFLEWRISHPNEEAIWL
WLMSVVCEIWFAFSWLLDQLPKLCPVNRDVDLNALQEKFENPSPNNPSGRSDLPGIDVFVSTADPEKEPP
LVTANTILSILAAEYPVEKLACYVSDDGGALLTFEAMAEAASFARIWVPFCRKHEIQPRNPESYFNLKRD
PYKNKVRRDFVRDRRRVKREYDEFKVRINGLSDSIRRRSDAFNTREEVKILKRWREDNSDEPMETLKIPK
ATWMADSTHWPGTWTVPAPEHSRGDHASIIQVMLDPPSAVPQNGTEGDGNSMDLSEVDIRLPMLVYVTRE
KRPGYDHNKKAGAMNALVRASAIMSNGPFILNLDCDHYVYNSLALREGICFMMDRDGECICYVQFPQRFE
GIDPSDRYANHNTVFFDVNMRALDGLQGPVYVGTGCLFRRTALYGFEPPRLRDNPDCCSCCFPRTKKPAT
VASAPDVDPEDVQLREDDEMNIALIPKKFGNSTLLVESVRVAAIQGQPLADHPSIKYGRAPGALTMPREP
LDASTIAEAINVISCWYEDKTEWGQSVGWIYGSVTEDVVTGYRMHNRGWRSVYCVTKRDAFRGTAPINLT
DRLHQVLRWATGSVEIFFSRNNALLGSPRLKFLQRIAYLNVGIYPFTSIFLIVYCFLPALSLFSDQFIVQ
TLNVTFLVYLLAITLTLCALAVLEIKWSGIELEEWWRNEQFWLIGGTSAHLAAVLQGLLKVIAGIEISFT
LTSKSAGDDVDDDFADLYIFKWTSLMIPPLTIIFVNLIAIAYGVLRTVYSDVPEWSHLLGGVFFSFWVLA
HLYPFAKGLMGRRGKTPTIVYVWSGLIAISISLLWVAINPPSQNSDIGGSFQFP
>Medtr2g438220.1
MNLFGGKPPQGGAKFTRRTSSGRVVSLSRDDDMDMSGEFAGQNDYINYTVMMPPTPDNQPGTSDSKQGTT
RFASDTQQGRGAGGGGASKMDRRMSVLSSENNKSMLLRSQTQDFDHNRWLFETKGTYGIGNAFWQDDPNS
FGDECEMSMSDFMDKPWKPLTRKVQIPGAILSPYRLLIVLRMVVLIFFLAWRVRNPNFDALWLWGISIVC
EIWFAFSWLLDILPKLNPINRSADLVALHDKFDQPSPSNPTGRSDLPGMDVFVSTADPEKEPPLVTANTI
LSILGVDYPIEKVSCYISDDGGAILTFEAMAEAVKFAELWVPFCRKHNIEPRNPDAYFNIKKDPTKNKKR
HDFVKDRRWMKREYDEFKVRINGLPEVIKKRCKMYNSREEKKEKQLVKEKNGGVLPPDTTIDVPKATWMA
DGTHWPGTWQNSTPDHAKGDHAGILQVMSKVPEHDPIMGHPDEKSLDFTGVDIRVPMFAYVSREKRPGFD
HNKKAGAMNSMVRASAILSNGPFILNLDCDHYIFNSRALKEGMCFMLDRGGDRVCYIQFPQRFEGIDPSD
RYANHNTVFFDGNMRALDGLQGPMYVGTGCMFRRYALYGFEPPRFIEHTGVFGRVKTKVNHNPNQARLHL
DDDQEPLPGDSELGLPQKFGNSSMFTDSIPIAEFQARPLADHKSVKNGRPPGALLTPRLPLDAPTVAEAI
AVISCWYEDKTEWGDRIGWIYGSVTEDVVTGYRMHNRGWRSIYCITKRDAFRGTAPINLTDRLHQVLRWA
TGSVEIFFSKNNAIFASRRLKFLQRIAYLNVGIYPFTSFFLVIYCFLPAMSLFSGQFIVQGLDPAFLTYL
LLITVSLCLISLLEVRWSGIGLEEWWRNEQFWAIGGTSAHLVAVIQGLLKVVAGIEISFTLTTKSAGEDE
EDVYADLYLVKWTSLFIMPLTIIIVNIVALIMGFLRTVYSVIPQWNKLMGGTFFSFWVLSHMYPFAKGLM
GRRGRVPTIVYVWSGLLSITIALLWISIDPPTDTTASGGNFQI
>Medtr4g077910.4
MKPKSLQMSRSSLSASSDVSEAQKPPLHPTVTFGRRTSSGRYISYSRDDLDSELGSNDFMNYTVHLPPTP
DNQPMDTSISQKVEEQYVSSSLFTGGFNSITRAHLMDKVTESEVNHPQMAGAKGSKCAIPGCDSKVMSDE
RGDDILPCECDYKICRDCYIDAVKIGDGMCPGCKEPYKNTELDEVAVNNGGPLPLPPPNGGSKMERRLSL
MKSTKSALMRSQTGDFDHNRWLFETKGTYGYGNAIWPKEGDFGNGKDGDVSEPTELMSRPWRPLTRKLKI
PAAVLSPYRLIIFIRLVALVLFLHWRVTHKNTDAVWLWGMSIVCELWFAFSWLLDQLPKLCPVNRSTDLN
VLKEKFESPSPNNPTGKSDLPGIDIFVSTADPEKEPPLVTANTILSILAADYPVEKLSCYVSDDGGALLT
FEAMAEAASFANNWVPFCRKHDIEPRNPESYFNLKRDPYKNKVKPDFVKDRRRLKREYDEFKVRINGLPD
SIRRRSDAFHAREEIKAMKHQRQNRGDEPVEPIKVQKATWMADGSHWPGTWLNTSPEHSRGDHAGIIQVM
LKPPSDEPLIGNADDAKLIDLTDVDIRLPLLVYVSREKRPGYDHNKKAGAMNALVRASAVMSNGPFILNL
DCDHYIYNSKAMREGMCFMMDRGGDRLCYVQFPQRFEGIDPSDRYANHNTVFFDVNMRALDGLQGPVYVG
TGCLFRRFALYGFDPPRAKEDRASFCSCCFGRNKKKHANTSEENRALRMGDDSDDEEMNLSQFSKKFGNS
NILIDSIPVAQFQGRPLADHPAVKNGRPPGALTIPRELLDASTVAEAISVISCWYEDKTEWGQRVGWIYG
SVTEDVVTGYRMHNRGWKSVYCVTKRDAFRGTAPINLTDRLHQVLRWATGSVEIFFSKNNAIMATRRMKF
LQRIAYLNVGIYPFTSFFLIVYCFLPALSLFSGQFIVQTLNVTFLAYLLAITVTLCILAVLEIKWSGIEL
EEWWRNEQFWLIGGTSAHLAAVLQGLLKVVAGIEISFTLTSKSGGDDVDDEYADLYIVKWSSLMIPPIVI
MMVNLIGIAVGVSRTIYSTIPQWSRLLGGVFFSFWVLAHLYPFAKGLMGRRGRTPTIVFVWSGLIAIIIS
LLWVAINPPAGTDQIGGSFQFP
>Medtr5g029190.1
MGSRPYLKKGGSLVRISQLSNDMDQETESLATYTVQVPITPDNQPMSAKDITLERSTSRRVEDQYASSSM
FTGGFNQATRAQFKDKVIESESSHPQMAGTKGSACEMSGCDGKVMTDERGLEILPCECDFKICRNCYKDT
LRNGEGVCPGCNEAYKEQAMEEAAAAVNRQSLPLPPGASKMERRLSMMKSGNLMRSQTNEFDHAQWLSET
KGTYGYGNAMWPKDPVNGASSSSGSDWMGGDPNAFKEKPWRPLTRKLNIRAAILSPYRLIILARMVILVL
FLHWRVVNPNDDAMWLWGMSVVCEIWFAFSWLLDQLPKLFPINRVADLDVLKEKFETPSPANPTGKSDLP
GIDMFVSTADPEKEPPLVTANTILSILAVDYPVDKLACYVSDDGGSLLTFEAMAEAASFAELWVPFCRKH
DIEPRNPESYFSLKRDPYRNKVRSDFVRDRRKVKREYEEFKVRINGLPDSIRRRADAYNVREEIKAMRLW
REAANDEPMENLKISKATCMTDGTHWPGTWTTPAPEHSRGDHSSIIQVMLKPPSDEPLTGPESDSNGMNL
TEVDIRLPMLVYVSREKRPGYDHNKKAGAMNALVRASAVMSNGPFILNLDCDHYIYNSEAIREGMCYMMD
RDGDKISYVQFPQRFEGIDPSDRYANHNTVFFDVNMRALDGIQGPVYVGTGCLFRRTALYGFDPPRVQEE
ATGWFGSKKKNSSTVASVPDVEDQSLRNGGSIDEEELSSALIPKKFGNSTLFVDSIRVAEFQGRPLADHP
SIKNGRQPGALTLPRDLLDAATIAEAISVISCWYEDKTEWGDRVGWIYGSVTEDVVTGYRMHNRGWRSVY
CVTKRDAFRGTAPINLTDRLHQVLRWATGSVEIFFSRNNAILANSRLKFLQRIAYLNVGIYPFTSFFLIV
YCFLPALSLFTGQFIVQSLQVTFLIYLLGITVTLILLAILEIKWSGIELEEWWRNEQFWLIGGTSAHFAA
VLQGLLKVIAGIEISFTLTSKSSGDDENDEYADLYIIKWSSLMIPPLTIMMVNLIAIATAVSRTIYSDDR
QWSSLLGGVFFSFWVLAHLYPFAKGLMGRRGRTPTIVFVWSALISITISLLWVAIDPPSGNNQIGGSFQF
P
>Medtr1g039445.1
MDSLTNQPSKKSRNASGEKPSIKFARRTSSGRYVSLSKEDIEMSSDVSGDYMNYTVHIPPTPDNQPMDGT
SVAMKAEEQYVSNSLFTGGFNSVTRAHLMDKVIDSEVTHPQMAGAKGSSCSICDGKVMRDERGKDVTPCE
CRYKICRDCFIDAQKETGTCPGCKEPFKVGEYENDGQDYSNGALQLQGPNGSKRNQNGEFDHNKWLFETK
GTYGVGNAYWPPDDSDDEAGLNEGVFDGSEKPWKPLCRRTPIPNGIITPYRALIAIRLVVMCFFLHWRVT
NPNEDAIWLWLMSITCEIWFGFSWILDQIPKISPVNRSTDLAVLYEKFDAPSPENPTGRSDLPGCDLFVS
TADPEKEPPLVTANTILSILAVDYPVEKLACYVSDDGGALLSFEAMAEAASFADLWVPFCRKHNIEPRNP
DSYFALKIDPTKNKSKLDFVKDRRRVKREYDEFKVRINGLPDSIRRRSDAFNAREEMKMMKHLKETGADP
LEPVKVLKATWMADGTHWPGTWGSSSSEHAKGDHAGILQVMLKPPSPDPLMGSEDDKIIDFSEVDTRLPM
LVYVSREKRPGYDHNKKAGAMNALVRASAILSNGPFILNLDCDHYIYNCKAVREGMCFMLDKGGEDICYI
QFPQRFEGIDPSDRYANHNTVFFDGNMRALDGLQGPFYVGTGCMFRRFALYGFDPPSGDWDTKDPKHECT
DEVCETTPALNASEFDQDLDSNLLPKRFGNSSMLADSIPVAEFQGRPLADHPNVRYGRPGGVLRKPREPL
DAPTVAESVSVISCWYEDKTEWGERVGWIYGSVTEDVVTGYRMHNRGWRSVYCVTKRDAFRGSAPINLTD
RLHQVLRWATGSVEIFFSKNNAFLASKRLKLLQRLAYLNVGVYPFTSILLIVYCFLPALSLFSGYFIVQT
LSIAFLIYLLTMTVCLVGLAILEVKWSGIELEQWWRNEQFWLISGTSAHLAAVIQGLLKVIAGIEISFTL
TSKSGGEDDDDIFADLYIVKWSSLMIPPIVIAMVNVIAIVVAFSRTIYSANPQWSKFIGGAFFSFWVLAH
LYPFAKGLMGRRGKTPTIVFVWSGLIAIILSLLWVSISPPKATDGEASGGDFQFP
>Medtr1g039480.1
MASSTNQPSKKSSLRNTGGSEQGGGKPGIKFARRTSSGRYVNLSKEDIEMSTDVAGDYMNYTVHIPPTPD
NQPMDGNSVAMKAEEQYVSNSLFTGGFNSVTRAHLMDRVIDSEVTHPQMAGAKGSKCSICAGNIMKDERG
HDVTPCECRYKICRDCFIDAQSDTGMCPGCREPYKVGEYEDDNQDYDTAALPLLAPPGSKNNMSVMKRNQ
NGEFDHNKWLFETKGTYGVGNAYWPPDDENGGDGMHQGVFDSSEKPWKPLCRKRSVPNGIISPYRLLIGV
RLVVMCFFLHWRVTHPNKEAVWLWVMSITCEIWFGFSWILDQIPKLSPVNRSTDLDVLHEKFHVVTPTNP
TARSDLPGCDLFVSTADPDKEPPLVTANTILSILAVDYPVEKLACYVSDDGGALLTFEAMAEAASFADLW
VPFCRKHNIEPRNPDSYFASNVDPTKNKSRLDFVKDRRRVKREYDEFKVRINGLPESIRRRSDAFNAREE
MKKMKQFKESGADPSKPIKVIKATWMADGTHWPGTWASSSSEHAKGDHSGILQVMLKPPSPDPLTRSANN
NIIDFSDVDTRLPMLVYVSREKRPGYDHNKKAGAMNALVRASAVLSNGPFILNLDCDHYIYNCKAVKEGM
CFMMDKGGEDICYIQFPQRFEGIDPSDRYANHNTVFFDGNMRALDGLQGPFYVGTGCMFRRFALYGFDPP
TGDWKMTKAKKKFFKKRKKSKKRSAEEDSETTMELNTKRSSEFDYYLDVDLLPKRFGNSVELAKSIPLAE
IHGRPLADHLSIKYGREPGLLTSPRDPLEASTVAEAVSVISCWYEEKTEWGDRVGWIYGSVTEDVVTGYR
MHNRGWRSVYCVTKRDAFRGSAPINLTDRLHQVLRWATGSVEIFFSKNNAFLASKRLKLLQRLAYLNVGI
YPFTSLFLIVYCFLPALSLFTGYFIVQTLSVAFLIYLLLMTVCLVALAILEVKWSGVELEQWWRNEQFWL
ISGTSAHLAAVIQGLLKVIAGIEISFTLTTKSGGEDDDDIYADLYIVKWTSLMIPPIVIAMVNVIAIGVA
FSRTIYSAVPQWSKFIGGAFFSFWVLAHLYPFAKGLMGRRGKTPTIVYVWSGLIAITLSLLWIAISPAEG
GTEKSASGNFQFP
>Medtr7g109200.1
MVNTTSSSSPVKITVSSGGKTGGSRNMGLTSPLPRSSVSNNNNSPLSNRSNRLSGGGAAIRRLSGGGGNY
SSMSKDDVTEDTTTSEYVSYTVHIPPTPDRMPLSSSQTSLPEENNKNNSFISGTIFTGGFNSVTRGHVIE
CSNESKDLPLKSKLMCGMKGCDEEAIKGCTCECGFKVCRDCYKEICGNGGGGKCPGCKDSYNNVSDDEEE
EEEEVSECEDQAQPLPSMAEFKLDKRLSVVKSFKAQNQNHPPDFDHTRWLFETKGTYGYGNAVWPKDGFG
SNGYEPPPDFGKKSRRPLTRKVGVSAAILSPYRLLILMRLAALGLFLTWRIRHPNHEAMWLWAMSVTCEL
WFAFSWLLDQLPKLCPVNRVTDLSVLKERFESPNLRNPKGRSDLPGIDVFVSTADPEKEPPLVTANTILS
ILAVDYPVEKVACYLSDDGGALLTFEALAETASFARFWVPFCRKHQIEPRNPEAYFGQKRDFLKNKVRLD
FVRERRRVKREYDEFKVRINSLPESIRRRSDAYNAHEELRAKKKQMETGSDVSELKVPKATWMSDGSLWP
GTWSSAEPDHSRGDHAGIIQAMLAPPNVEPKYGSEADGENLIDTTDVDVRLPMLVYVSREKRPGYDHNKK
AGAMNALVRTSAVMSNGPFVLNLDCDHYIYNSLALREGMCFMLDRGGDRICYVQFPQRFEGIDPSDRYAN
HNTVFFDVSMRALDGLQGPMYVGTGCIFRRTALYGFSPPRASEHHGWFGRRKIKLFLRKSKVSKKEEDEV
SVPINDHNDDDADIESLLLPKRFGNSSYLAASIPVAEFQGRLLQDSKGNGTQGRPAGSLAGPREPLDAAT
VAEAISVISCYYEDKTEWGKRVGWIYGSVTEDVVTGYRMHNRGWRSVYCVTKRDAFRGTAPINLTDRLHQ
VLRWATGSVEIFFSRNNALLASPRMKFLQRVAYFNVGMYPFTSIFLIVYCFLPALSLFSGQFIVQSLSVT
FLVFLLGITVTLCLLALLEIKWSGITLHDWWRNEQFWLIGGTSAHPAAVLQGLLKVIAGVDISFTLTSKS
ATPEDGEDEFADLYLVKWSFLMVPPITIMMVNTIAIAVGVARTLYSPFPQWSRLVGGLFFSFWVLCHLYP
FAKGLLGRRGKVPTIIYVWSGLLSIIISMLWVYINPPSGARPQDYLNFQFP
>LOC_Os06g22980.1
MSVDYANYTVLMPPTPDNQPSGGAPPAAPSAGGARPGDLPLPPYGSSSSSRLVNRRGGGDDGAKMDRRLS
TARVPAPSSNKSLLVRSQTGDFDHNRWLFETKGTYGIGNAYWPQDNVYGDDGGGGAVKMEDLVEKPWKPL
SRKVPIPPGILSPYRLLVLVRFVALFLFLVWRVTNPNMDALWLWGISIVCEFWFAFSWLLDQMPKLNPIN
RAADLAALKEKFESPSPTNPTGRSDLPGLDVFISTADPYKEPTLVTANTLLSILATEYPVEKLFVYISDD
GGALLTFESMAEACAFAKVWVPFCRKHSIEPRNPDSYFTQKGDPTKGKKRPDFVKDRRWIKREYDEFKIR
VNSLPDLIRRRANALNARERKLARDKQAAGDADALASVKAATWMADGTHWPGTWLDPSPDHAKGDHASIV
QVMIKNPHHDVVYGEAGDHPYLDMTDVDMRIPMFAYLSREKRAGYDHNKKAGAMNAMVRASAILSNGPFM
LNFDCDHYIYNCQAIREAMCYMLDRGGDRICYIQFPQRFEGIDPSDRYANHNTVFFDGNMRALDGLQGPM
YVGTGCLFRRYAIYGFNPPRAIEYRGTYGQTKVPIDPRQGSEAMPGAGGGRSGGGSVGGDHELQALSTAH
PDHEAPQKFGKSKMFIESIAVAEYQGRPLQDHPSVLNGRPPGALLMPRPPLDAATVAESVSVISCWYEDN
TEWGQRVGWIYGSVTEDVVTGYRMHNRGWRSVYCITRRDAFRGTAPINLTDRLHQVLRWATGSVEIFFSK
NNAVLASRRLKFLQRMAYLNVGIYPFTSLFLIMYCLLPALSLFSGQFIVATLDPTFLSYLLLITITLMLL
CLLEVKWSGIGLEEWWRNEQFWVIGGTSAHLAAVLQGLLKVVAGIEISFTLTAKAAAEDDDDPFAELYLI
KWTSLFIPPLAVIGINIIALVVGVSRTVYAEIPQYSKLLGGGFFSFWVLAHYYPFAKGLMGRRGRTPTIV
YVWAGLISITVSLLWITISPPDDSVAQGGIDV
>LOC_Os06g02180.1
MASSGGGGLRHSNSSRLSRMSYSGEDGRAQAPGGGGDRPMVTFARRTHSGRYVSYSRDDLDSELGNSGDM
SPESGQEFLNYHVTIPATPDNQPMDPAISARVEEQYVSNSLFTGGFNSVTRAHLMDKVIESEASHPQMAG
AKGSSCAINGCDAKVMSDERGDDILPCECDFKICADCFADAVKNGGACPGCKDPYKATELDDVVGARPTL
SLPPPPGGLPASRMERRLSIMRSQKAMTRSQTGDWDHNRWLFETKGTYGYGNAIWPKENEVDNGGGGGGG
GGLGGGDGQPAEFTSKPWRPLTRKLKIPAGVLSPYRLLILIRMAVLGLFLAWRIKHKNEDAMWLWGMSVV
CELWFGLSWLLDQLPKLCPVNRATDLAVLKDKFETPTPSNPNGRSDLPGLDIFVSTADPEKEPPLVTANT
ILSILAADYPVEKLSCYVSDDGGALLTFEAMAEAASFANMWVPFCRKHDIEPRNPESYFNLKRDPYKNKV
RSDFVKDRRRVKREYDEFKVRINSLPDSIRRRSDAYHAREEIKAMKRQREAALDDVVEAVKIPKATWMAD
GTHWPGTWIQPSAEHARGDHAGIIQVMLKPPSDDPLYGTSGEEGRPLDFTEVDIRLPMLVYVSREKRPGY
DHNKKAGAMNALVRSSAVMSNGPFILNLDCDHYVYNSQAFREGMCFMMDRGGDRIGYVQFPQRFEGIDPS
DRYANHNTVFFDVNMRALDGIMGPVYVGTGCLFRRIALYGFDPPRSKEHSGCCSCCFPQRRKVKTSTVAS
EERQALRMADFDDEEMNMSQFPKKFGNSNFLINSIPIAEFQGRPLADHPGVKNGRPPGALTVPRDLLDAS
TVAEAISVISCWYEDKTEWGQRVGWIYGSVTEDVVTGYRMHNRGWKSVYCVTKRDAFRGTAPINLTDRLH
QVLRWATGSVEIFFSRNNALLASRKMKFLQRIAYLNVGIYPFTSIFLIVYCFLPALSLFSGQFIVRTLNV
TFLTYLLVITLTMCMLAVLEIKWSGISLEEWWRNEQFWLIGGTSAHLAAVLQGLLKVIAGIEISFTLTSK
SGGDEADDEFADLYIVKWTSLMIPPIVIMMVNLIAIAVGFSRTIYSEIPQWSKLLGGVFFSFWVLAHLYP
FAKGLMGRRGRTPTIVFVWSGLLAITISLLWVAINPPSQNSQIGGSFTFP
>LOC_Os10g42750.1
MASKGILKNGGKPPTAPSSAAPTVVFGRRTDSGRFISYSRDDLDSEISSVDFQDYHVHIPMTPDNQPMDP
AAGDEQQYVSSSLFTGGFNSVTRAHVMEKQASSARATVSACMVQGCGSKIMRNGRGADILPCECDFKICV
DCFTDAVKGGGGVCPGCKEPYKHAEWEEVVSASNHDAINRALSLPHGHGHGPKMERRLSLVKQNGGAPGE
FDHNRWLFETKGTYGYGNAIWPEDDGVAGHPKELMSKPWRPLTRKLRIQAAVISPYRLLVLIRLVALGLF
LMWRIKHQNEDAIWLWGMSIVCELWFALSWVLDQLPKLCPINRATDLSVLKDKFETPTPSNPTGKSDLPG
IDIFVSTADPEKEPVLVTANTILSILAADYPVDKLACYVSDDGGALLTFEAMAEAASFANLWVPFCRKHE
IEPRNPDSYFNLKRDPFKNKVKGDFVKDRRRVKREYDEFKVRVNGLPDAIRRRSDAYHAREEIQAMNLQR
EKMKAGGDEQQLEPIKIPKATWMADGTHWPGTWLQASPEHARGDHAGIIQVMLKPPSPSPSSSGGDMEKR
VDLSGVDTRLPMLVYVSREKRPGYDHNKKAGAMNALVRASAIMSNGPFILNLDCDHYVYNSKAFREGMCF
MMDRGGDRLCYVQFPQRFEGIDPSDRYANHNTVFFDVNMRALDGLQGPVYVGTGCLFRRIALYGFDPPRS
KDHTTPWSCCLPRRRRTRSQPQPQEEEEETMALRMDMDGAMNMASFPKKFGNSSFLIDSIPVAEFQGRPL
ADHPSVKNGRPPGALTIPRETLDASIVAEAISVVSCWYEEKTEWGTRVGWIYGSVTEDVVTGYRMHNRGW
KSVYCVTHRDAFRGTAPINLTDRLHQVLRWATGSVEIFFSRNNALFASSKMKVLQRIAYLNVGIYPFTSV
FLIVYCFLPALSLFSGQFIVQTLNVTFLTYLLIITITLCLLAMLEIKWSGIALEEWWRNEQFWLIGGTSA
HLAAVLQGLLKVIAGIEISFTLTSKQLGDDVDDEFAELYAVKWTSLMIPPLTIIMINLVAIAVGFSRTIY
STIPQWSKLLGGVFFSFWVLAHLYPFAKGLMGRRGRTPTIVYVWSGLVAITISLLWIAIKPPSAQANSQL
GGSFSFP
>LOC_Os08g25710.1
MSTGPGKKAIRNAGGVGGGAGPSAGGPRGPAGQAVKFARRTSSGRYVSLSREDIDMEGELAADYTNYTVQ
IPPTPDNQPMLNGAEPASVAMKAEEQYVSNSLFTGGFNSATRAHLMDKVIESSVSHPQMAGAKGSRCAMP
ACDGSAMRNERGEDVDPCECHFKICRDCYLDAQKDGCICPGCKEHYKIGEYADDDPHDGKLHLPGPGGGG
NKSLLARNQNGEFDHNRWLFESSGTYGYGNAFWPKGGMYDDDLDDDVDKLGGDGGGGGGGGPLPEQKPFK
PLTRKIPMPTSVISPYRIFIVIRMFVLLFYLTWRIRNPNMEALWLWGMSIVCELWFAFSWLLDMLPKVNP
VNRSTDLAVLKEKFETPSPSNPHGRSDLPGLDVFVSTADPEKEPVLTTATTILSILAVDYPVEKLACYVS
DDGGALLTFEAMAEAASFANVWVPFCKKHDIEPRNPDSYFSVKGDPTKGKRRNDFVKDRRRVKREFDEFK
VRINGLPDSIRRRSDAFNAREDMKMLKHLRETGADPSEQPKVKKATWMADGSHWPGTWAASAPDHAKGNH
AGILQVMLKPPSPDPLYGMHDDDQMIDFSDVDIRLPMLVYMSREKRPGYDHNKKAGAMNALVRCSAVMSN
GPFMLNFDCDHYINNAQAVREAMCFFMDRGGERIAYIQFPQRFEGIDPSDRYANNNTVFFDGNMRALDGL
QGPMYVGTGCMFRRFAVYGFDPPRTAEYTGWLFTKKKVTTFKDPESDTQTLKAEDFDAELTSHLVPRRFG
NSSPFMASIPVAEFQARPLADHPAVLHGRPSGALTVPRPPLDPPTVAEAVSVISCWYEDKTEWGDRVGWI
YGSVTEDVVTGYRMHNRGWRSVYCITKRDAFLGTAPINLTDRLHQVLRWATGSVEIFFSRNNAFLASRKL
MLLQRISYLNVGIYPFTSIFLLVYCFIPALSLFSGFFIVQKLDIAFLCYLLTMTITLVALGILEGLLKVM
AGIEISFTLTAKAAADDNEDIYADLYIVKWSSLLIPPITIGMVNIIAIAFAFARTIYSDNPRWGKFIGGG
FFSFWVLAHLNPFAKGLMGRRGKTPTIVFVWSGLLSITVSLLWVAISPPEANSNGGARGGGFQFP
>LOC_Os12g36890.1
MSRRLSLPAGAPVTVAVSPVRSPGGDAVVRRGSGLTSPVPRHSLGSSTATLQVSPVRRSGGSRYLGASRD
GGADESAEFVHYTVHIPPTPDRATASVASEAEAAAEAEEVHRPQRSYISGTIFTGGLNCATRGHVLNFSG
EGGATAASRAAASGNMSCKMRGCDMPAFLNGGRPPCDCGFMICKECYAECAAGNCPGCKEAFSAGSDTDE
SDSVTDDDDDEAVSSSEERDQLPLTSMARKFSVVHSMKVPGAAANGNGKPAEFDHARWLFETKGTYGYGN
ALWPKDGHAHSGAGFVAADEPPNFGARCRRPLTRKTSVSQAILSPYRLLIAIRLVALGFFLAWRIRHPNP
EAVWLWAMSVACEVWFAFSWLLDSLPKLCPVHRAADLAVLAERFESPTARNPKGRSDLPGIDVFVTSADP
EKEPPLVTANTILSILAADYPVEKLACYLSDDGGALLSFEALAETASFARTWVPFCRKHGVEPRCPEAYF
GQKRDFLKNKVRVDFVRERRKVKREYDEFKVRVNSLPEAIRRRSDAYNAGEELRARRRQQEEAAAAAAAG
NGELGAAAVETAAVKATWMSDGSHWPGTWTCPAADHARGDHAGIIQAMLAPPTSEPVMGGEAAECGGLID
TTGVDVRLPMLVYVSREKRPGYDHNKKAGAMNALVRTSAIMSNGPFILNLDCDHYVHNSSALREGMCFML
DRGGDRVCFVQFPQRFEGVDPSDRYANHNLVFFDVSMRAMDGLQGPMYVGTGCVFRRTALYGFSPPRATE
HHGWLGRRKIKLFLTKKKSMGKKTDRAEDDTEMMLPPIEDDDGGADIEASAMLPKRFGGSATFVASIPVA
EYQGRLLQDTPGCHHGRPAGALAVPREPLDAATVAEAIGVISCFYEEKTEWGRRIGWIYGSVTEDVVTGY
RMHNRGWRSVYCVTPRRDAFRGTAPINLTDRLHQVLRWATGSVEIFFSRNNALFASPRMKLLQRVAYFNA
GMYPFTSVFLLAYCLLPAVSLFSGKFIVQRLSATFLAFLLVITLTLCLLALLEIKWSGITLHEWWRNEQF
WVIGGTSAHPAAVLQGLLKVIAGVDISFTLTSKPGNGGGDGGVGGEGNDDEAFAELYEVRWSYLMVPPVT
IMMVNAVAIAVAAARTLYSEFPQWSKLLGGAFFSFWVLCHLYPFAKGLLGRRGRVPTIVFVWSGLISMII
SLLWVYINPPAGARERIGGGGFSFP
>Phpat.006G014400.1.p
MTSPGSSLSIPGARSFRNYSIPRGSSPKLERSSSPASSGHTRRTSSGRYLSLSRDESEMGGEVSSEFAYT
VQIPATPDFQSMSGSMSGTTPSVRPMDPAMAGKAEQQFVSSTIFTGGFNSVTRGHVMEKMMELEAHHPQL
ACARGMSCSVHGCDGKSLRDERGEEMLPCECGFRICRDCYLDALASPSPKCPGCKDDYKTCDESSRPTIF
RSLTTSLSMNPTRMERRLSLLKTNNPGGLLMHQNSNGDFDTSRWLYETKGTYGYGNAVWPKDNGYSKNGN
SGMGAAPATFVDKSKKPLTRKISISPGILSPYRLLVLIRMVVLGLFLTWRVKHNNPDAMWLWGMSIVCEI
WFAFSWILDQLPKLCPINRMTDLQVLKEKFELSSPENPDGRSDLPGVDVFVSSADPEKEPPLTTGNTILS
ILAADYPLEKLSCYLSDDGGSLLSFEALAEAASFSRIWVPFCRKHNIEPRNPETYFLLKGDPTKNKLRPD
FVKDRRRVKREYDEFKVRINGLPDAIRRRSDAYNAHEELRAKRVQIESGGDPSEPLKVLKATWMADGTHW
PGTWSHSGAEHGRGDHAGIIQVMLAPPTYEPLLGSADEENIIDTTDVDIRLPMLVYVSREKRPGYDHNKK
AGAMNALVRTSAIMSNGPFILNLDCDHYIYNSLALREAMCFFMDRGGDRLCYVQFPQRFEGVDPNDRYAN
HNTVFFDVNMRALDGLQGPVYVGTGCVFRRIALYGFDPPRYKTRPGCWETLSCFKKKKHALKREVEVQTL
NGISDDEDDAIETLMLPKRYGDSATFAASIPIAQFQGRPLQDHGVQNGRPAGALTLPREPLDATTVAEAI
NVISCFYEDKTEWGGRVGWIYGSVTEDVVTGFRMHNRGWRSIYCVTKRDAFRGTAPINLTDRLHQVLRWA
TGSVEIFFSRNNALLASPRLKFLQRIAYLNVGIYPFTSIFLVVYCFLPALSLFSGQFIVYQLNITFLVYL
LTITVTLCLLAILEVKWSGITLEEWWRNEQFWVIGGTSAHLAAVFQGFLKVIAGVDISFTLTSKSGGDEE
GDEFADLYVVKWSALMIPPITIMITNAVAIAVGTSRQIYSTIPEWSKLIGGVFFSLWVLSHLYPFAKGLM
GRRGRTPTIVYVWSGLLSVIISLMWVYISPPQGSAAAGGGGFTFP
>Phpat.002G005200.1.p
MASPRSSKTGGLGFRGGGQPGNMGRAPNGSSTNIPVEVHHGRGTPSGRFMNLSRDESELGGVTDSEMGSD
YLYTVQIPATPDHQLMSANPSSRSVDSAIAGKAEQQFVSSTIFTGGFKSVTRGHVMEKMMESEGNHPQLA
GARGPICAVEGCDGKAMRDERGDDMMPCDCQFRICRDCYIDALNGKGVCPGCKDEYRVPDEPLKHTDSRR
DDLRALPPPNSDDVTSGRMDRRLSLTKQKPGLLTGNNTTDFDHARWLYQTKGTYGYGNALWPKEDAYGSN
DGGGGDGNPTGNVGAVPEFNDKSRRPLSRKVNISAGILSPYRLLVAIRMVVLGMFLAWRIRNPNVDAVWL
WGMSVVCEIWFAFSWILDQLPKLCPINRMTDLTVLKDKFETPRPENPTGRSDLPGVDVFVSTADPEKEPP
LTTGNTILSILASEYPLEKLAIYLSDDGGALLSFEALAEAASFARIWIPFCRKHKIEPRNPETYFLLRGD
PTKGKTRSDFVKDRRRVKREYDEFKVRVNGLPEAIRRRSDAYNAHEEIRAKRSQIESGGDPSDPLMVPKA
TWMADGTHWPGTWTQSGKEHGRGDHAGIIQVMLAPPTHEPLMGSADEENVIDTTDVDIRLPMLVYVSREK
RPGYDHNKKAGAMNALVRTSAVMSNGPFILNLDCDHYIFNSLAIREAMCFFMDKGGDRLAYVQFPQRFEG
VDPNDRYANHNTVFFDVNMRALDGLQGPVYVGTGCVFRRIALYGFDPPRVREHGGCFDFFCCCCAGSKKK
NQIMHTKRVNEVTGMTEHTSDEDDDLEASMLPKRYGQSVVFASSIAVAEFQGRPLADKGVLNSRPVGALT
VPREPLDASTVAEAINVISCFYEDKTEWGGRVGWIYGSVTEDVVTGFRMHNRGWRSIYCVTKRDAFRGTA
PINLTDRLHQVLRWATGSVEIFFSRNNAFFASPRMKFLQRVAYLNVGIYPFTSIFLLVYCFLPALSLFTG
QFIVQTLNLSFLIYLLTITVTLCVLAILEVRWSGITLEEWWRNEQFWVIGGTSAHVAAVIQGLLKVMAGV
EISFTLTSKSAGEDEDDIYADLYVVKWTSLMIPPITIGLTNIIAIAVGVSRTIYSEIPEWSKLIGGVFFS
LWVLFHLYPFAKGLMGKGGKTPTIIYVWAGLLSVIISLLWLYISPNANRAAQVGGGGIFQFP
>Phpat.001G164000.1.p
MASPRSAATGGLGFRGVGKQGNAGRAPNGSSTNIPVGMHHGRRTSSGRFMNLSRDESELGAVTDSEMGSD
FLYTVQIPATPDHQLMTANPSSRSVDSAISGKAEQQFVSSTIFTGGFKSVTRGHVMEKMMESEGSHPQLG
GARGPICAMEGCDGKSMRDERGDELFPCECNFRICRDCYVDALNGKGLCPGCKEEYKIPDEPPTHTDVRR
DDLRALPPPNHDDVTSGRMDRRLSLTKQKPGLLMGNNTTDFDHARWLYQTKGTYGYGNAVWPKDDGYGGN
DGGGGKGNPTNNVGVVPEFNDKSRRPLSRKVHISAGILSPYRLLVAIRMVVLGMFLAWRVRHQNQDAVWL
WGMSVVCEIWFAFSWILDQLPKLCPINRMTDLSVLKDKFETPRPENPTGRSDLPGVDVFVSTADPEKEPP
LTTGNTILSILASEYPLEKLAIYLSDDGGALLSFEALAEAASFARIWIPFCRKHKIEPRNPETYFLLKGD
PTKGKTRPDFVKDRRRVKREYDEFKVRVNGLPEAIRRRSDAYNSHEEIRAKRSQIETGADPSEPLNVPKA
TWMADGTHWPGTWTQSGKEHGRGDHAGIIQVMLAPPTHEPLMGSADEENLIDTTDVDIRLPMLVYVSREK
RPGYDHNKKAGAMNALVRTSAVMSNGPFILNLDCDHYIFNSLAIREAMCFFMDKGGDRLAYVQFPQRFEG
VDPNDRYANHNTVFFDVNMRALDGLQGPVYVGTGCVFRRIALYGFDPPRSREHGGCFDFFCCCCAGSKNK
NQIMHTKRVNEVTGLTEHTSDEDDDLEASMLPKRYGASVVFASSIAVAEFQGRPLADKGVLNSRPVGALT
VPREPLDASTVAEAINVISCFYEDKTEWGGRVGWIYGSVTEDVVTGFRMHNRGWRSIYCVTKRDAFRGTA
PINLTDRLHQVLRWATGSVEIFFSRNNAFFASPRMKFLQRIAYLNVGIYPFTSIFLLVYCFLPALSLFTG
QFIVQTLNLSFLVYLLIITVTLCMLAILEVKWSGITLEEWWRNEQFWVIGGTSAHVAAVIQGLLKVMAGV
EISFTLTSKSAGEDEDDIYADLYVVKWTSLMIPPITIGLTNIIAIAVGVSRTIYSEIPEWSKLIGGVFFS
LWVLFHLYPFAKGLMGKGGKTPTIIYVWAGLLSVIISLLWLYISPSANRTAQAGDGGGFQFP
>Phpat.001G164700.1.p
MASPGSAGASGLGFRGAGKQNVQMVGQSVGGGSHHVRRTSSGRSNNLSRDESEMGAVTDSEMGSDYLYTV
QIPATPDNQVMGSSRDNIRGMDPVIAGKSEQQFVSSTIFTGGFKNQTRGHTLDKMMEGEGNHLQLAGARG
PTCACDGCDGKAMRDERGEDMTPCDCHFKICRDCYIDALNGSGKCPGCKLEYTVADDPFSQNGSETDMRA
LPPPGDDSSRLERRLSLLKTKPGMIVSNGSSTDFDHARWLYQTKGTYGYGNAVWPGDQGHDGGGGNNPPN
MGALPEFNDKVRRPLTRKVSISTAILSPYRLIVLIRMVVLALFLMWRVNHPNNDAIWLWGMSVVCEIWFA
FSWILDQLPKLCPINRLTDLSVLKERFDTPSPENPSGRSDLPGIDIFVSTADPEKEPPLTTANTILSILA
SEYPLEKLACYLSDDGGALLSFEALAEAASFARIWIPFCRKHNIEPRNPETYFVLKGDPTKNKVRSDFVK
DRRKVKREYDEFKVRVNGLPDSIRRRSDAYNAHEEIRAKRQQMESGSDPSEPLNIPKATWMADGTHWPGT
WSQSGREHGRGDHAGIIQVMLAPPTAEPLMGSSDEENIIDTTDVDIRLPMLVYMSREKRPGYDHNKKAGA
MNALVRTSAVMSNGPFILNLDCDHYIFNSLALREAMCFFMDKGGDRLAYVQFPQRFEGVDPNDRYANHNT
VFFDVNMRALDGLQGPVYVGTGCVFRRIALYGFDPPRFRERSCCYSLCCGCCEPKKPKMKKTRSQKRASE
VTGLTENITSDDDDDIEATMLPKRYGASAVFAASIPVAEFQGRPLADKGVLNSRPAGALTVPREPLDAET
VAEAINVVSCFYEDKTEWGGRVGWIYGSVTEDVVTGFRMHNRGWRSIYCVTKRDAFRGTAPINLTDRLHQ
VLRWATGSVEIFFSRNNALLASSRLKFLQRIAYLNVGIYPFTSIFLLVYCFLPALSLYTGQFIVQNLNLS
FLIYLLTITITLFALAVLEVKWSGISLEEWWRNEQFWVIGGTSAHLAAVFQGLLKVMAGVDISFTLTSKS
AGEDEDDIYADLYIVKWSSLFIPPITIGLTNMVAIAVGISRTIYATNPEWSKLLGGVFFSLWVLLHLYPF
FKGLMGKGGKTPTIVFVWAGLLSVIISLLWVYISPSNDSTAASGGFTFP
>Phpat.025G043000.1.p
MSGNKSFRNYSIPRGGSPRLERSTSPASTGHARRTSSGRYAGYSRDESELGGEVTSEFAYSVQIPATPDF
QYMSGTSMSGTSPSVRPMSPAIAGKAEQQFVSSTIFTGGFETVTRGHVMDKMMEIEGNHPQLACAPGTIC
GVVGCDGKSLRDERGEELFPCECKFRICRDCYLDALATPSARCPGCKEDYKTPDESPRAGNFQRLPTLSE
RAARMERRLSLLRNAKPGSQSLMQNNAYSDFDHSRWLYETKGTYGYGNAVWPKDNGYSGGGGGTDTGMGT
GPPNFVDKSKKPLSRKAPISPGILSPYRLLVVIRMVVLGLFLTWRVRHNNPDAMWLWGMSIVCEIWFAFS
WILDQLPKLSPINRMTDLKVLKEKFESPSPANPDGRSDLPGVDVFVSSADPEKEPPLTTGNTILSILAAD
YPLEKLSCYLSDDGGSLLSFEALAEAASFSRIWVPFCRKHDIEPRNPETYFLLKGDPTKGKSRPDFVKDR
RRVKREYDEFKVRINGLPDAIRRRSDAYNAHEELRAKRDQFEIGLDPYEPLNVPKATWMADGTHWPGTWT
QAGKEHGRGDHAGIIQVMLAPPTYEPLMGSPESEENIIDTSDVDIRLPMLVYVSREKRPKYDHNKKAGAM
NALVRSSAIMSNGPFILNLDCDHYIYNSLALREAMCFFMDRGGDRLCYIQFPQRFEGVDPNDRYANHNTV
FFDVNMRALDGLQGPVYVGTGCVFRRTALYGFDPPRYKEHPGLWETICCGGKKKRKRVAPRREVEVDSAL
HGAITVAEEEEELEAMMLPKRFGDSASFVASIPIAQFQGRPLADPGVKNGRPAGALTVAREPLDASTIAE
AINVISCYFEDKTEWGGRVGWIYGSVTEDVVTGYRMHNRGWRSIYCVTKRDAFRGTAPINLTDRLHQVLR
WATGSVEIFFSRNNALFGSPRLKLLQRVAYLNVGIYPFTSIFLLCYCFLPALSLFSGQFIVYQLNITFLV
YLLTITITLCMLALLEVKWSGITLEEWWRNEQFWVIGGTSAHLAAVFQGFLKVIAGVDISFTLTSKATGD
EGDDEFADLYVVKWSALMIPPITIMITNVVAIAVGTSRQIYSTIPEWSKLIGGVFFSLWVLSHLYPFAKG
LMGRKGKTPTIIYVWSGLLSVIISLMWVYINPPSGTSVTGGGLSFP
>Phpat.014G102000.1.p
MASPRSAATGGLGFRNAGQSRGVQMTGRTNSDNQNAGGGNHHHARRTSSGRFNNLSRDMSEMGGATDSEL
GSDYLYTVQIPATPDHPMSGDRAVPGKGEQLGGARGPTCAVINCDGKAMRDERGEDMTPCDCNFKICRDC
YIDALNGSGKCPGCKDDYTASDEPFSQGGSQNDMRVLPPNGDDSSRLDRRLSLLKTKPGMLMSNGSSADF
DHARWLYQTKGTYGYGNAVWPGDDGYDGGGGQGPPNLGVLPEFNDKVRRPLTRKVSISTGILSPYRLIVA
IRMVVLALFLMWRVQHPNPDALWLWGMSVVCEIWFAFSWILDQLPKLCPINRLTDLSVLKEKFDMPSPEN
PSGRSDLPGVDIFVSTADPEKEPPLTTANTILSILASEYPLEKLACYLSDDGGALLSFEALAEAASFARV
WIPFCRKHKIEPRNPETYFLLKGDPTKNKVRSDFVKDRRKVKREYDEFKVRVNGLPDAIRRRSDAYNAHE
EIRAKRHQMESGGDPSEPLNIPKATWMADGTHWPGTWTQSGKEHGRGDHAGIIQVMLAPPTAEPLMGSSD
EENIIDTTDVDIRLPMLVYMSREKRPGYDHNKKAGAMNALVRTSAVMSNGPFILNLDCDHYIFNALAIRE
AMCFFMDKGGDRLAYVQFPQRFEGVDPNDRYANHNTVFFDVNMRALDGLQGPVYVGTGCVFRRIALYGFD
PPRMRDHGCCFQLCCCCCGPKQPKKKPKSKQRDSEVAGLTEHTTSDDDDDIEATMLPKRYGSSAVFAASI
PVAEFQGRPLADKGVKNGRPAGALTIPREPLDASTVAEAINVVSCFYEDKTEWGGRVGWIYGSVTEDVVT
GFRMHNRGWRSIYCVTKRDAFRGTAPINLTDRLHQVLRWATGSVEIFFSRNNALLASSRLKFLQRIAYLN
VGIYPFTSIFLLVYCFLPALSLYTGQFIVQNLNLAFLIYLLTITISLCSLAVLEVKWSGISLEEWWRNEQ
FWVIGGTSAHLAAVFQGILKVMAGVEISFTLTSKSAGDDEDDIYADLYIVKWTSLFIPPITIGITNIVAI
AVGVSRTIYSPNPEWSKLLGGVFFSLWVLMHLYPFFKGLMGKGGKTPTIIYVWAGLLSVIISLLWVYISP
QNGSAAAAGGGFTFP
>Phpat.002G005100.1.p
MASPRSAATGGLGFRGAGQQNMQMAGGQSVNGGSTTHRSSRGAAGGRYNNLYRDESDMSGVTDSETGSDY
LYTVQIPATPDNQVMNTSRDSVRGIDPVIAGKSEQQFVSSTIFTGGFKNQARGHTMDKMMENEGNHPQLA
GVRGPTCACKGCDGKAMRDERGEDMTPCDCHFKICRDCYIDALNSSGKCPGCKQEYTVADDPFSRDGSET
DMRALPPPSDDSSRLERRLSLLKTKPSMIVGNGSPADFDHARWLYQTKGTYGYGNAVWPGEDGYDGGGGN
NPPNLGALPEFNDKVRRPLTRKISISTGILSPYRLIVFIRMVVLALFLMWRINHPNPDAIWLWGMSVVCE
IWFAFSWILDQMPKLCPINRLTDLTVLKERFDMPSPDNPSGRSDLPGVDIFVSTADPEKEPPLTTANTIL
SILAAEYPLEKLACYLSDDGGALLSFEALAEAASFARIWIPFCRKHKIEPRNPETYFLLKGDPTKNKVRS
DFVKDRRKVKREYDEFKVRVNGLPDSIRRRSDAYNAHEEIRAKRQQMESAVDPSEPLNIPKATWMADGTH
WPGTWNQSGKEHGRGDHAGIIQVMLAPPTAEPLMGSSDEENIIDTTDVDIRLPMLVYMSREKRRGYDHNK
KAGAMNALVRTSAVMSNGPFILNLDCDHYIFNSLAIREAMCFFMDKGGDRIAYVQFPQRFEGVDPNDRYA
NHNTVFFDVNMRALDGLQGPVYVGTGCVFRRIALYGFDPPRLPKRGCCYTLCCSCCGPKKPTKKKKQSKS
EKRASEVTGLTEHTTSDSDDDIQATMLPKRYGSSAVFAASIPVAEFQGRPLADKGVFNGRPSGALTIPRE
PLDAGTVAEAINVVSCFYEDKTEWGGRVGWIYGSVTEDVVTGFRMHNRGWRSIYCVTKRDAFRGTAPINL
TDRLHQVLRWATGSVEIFFSRNNAFLASSRLKFLQRVAYLNVGIYPFTSIFLLVYCFLPALSLFTGQFIV
QNLNLSFLIYLLTITVTLCALAVLEVKWSGISLEEWWRNEQFWVIGGTSAHLAAVFQGLLKVMAGVDISF
TLTSKSAGEDEDDIYADLYIVKWSSLFIPPITIGITNMVAIAVGFSRTVYATSPEWSKLLGGVFFALWVL
MHLYPFFKGLMGKGGKTPTIVFVWAGLLSVIISLLWVYISPSNADAAGTGGFTFP
>Phpat.017G088100.1.p
MASPRSAATGGLGFRNAGQSRGAQMGGRSNPDSHSSNSGPSLHHARRTSSGRFNNLSRDMSEMGGVTDSE
LGSDYLYTVQIPATPDHPMAGDRVIPGKAQQQFVSSTIFTGGFSNQTRGHTMEKMMEDQGNHPQLGAVRG
PTCSVINCDGKAMRDERGEDMTPCDCHFKICRDCYIDALNGSGKCPGCKDDYTVSDEPFSQNTSENDMRA
LPPPSDDSSRLERRLSLLKTKPGMMSNGSSADFDHARWLYQTKGTYGYGNAVWPGEDGYDGGGGQGPPNL
GTLPEFNDKVRRPLTRKVSISTGILSPYRLIVAIRMVVLALFLMWRVQHPNPDALWLWGMSVVCEIWFAF
SWILDQLPKLCPINRLTDLSVLKEKFDMPSPDNPSGRSDLPGVDIFVSTADPEKEPPLTTANTILSILAS
EYPLEKLACYLSDDGGALLSFEALAEAASFARVWIPFCRKHKIEPRNPETYFLLKGDPTKNKVRSDFVKD
RRKVKREYDEFKVRVNGLPDSIRRRSDAYNAHEEIRAKRHQMESGGDPSEPLNIPKATWMADGTHWPGTW
THSGKEHGRGDHAGIIQVMLAPPTAEPLMGSSDEENIIDTTDVDIRLPMLVYMSREKRPGYDHNKKAGAM
NALVRTSAVMSNGPFILNLDCDHYIFNSLAIREAMCFFMDKGGDRLAYVQFPQRFEGVDPNDRYANHNTV
FFDVNMRALDGLQGPVYVGTGCVFRRIALYGFDPPRIRDHGCCFQICCFCCAPKKPKMKKTKTKQRESEV
AGLTDHTTSDDDDEIEASMLPKRYGSSAVFAASIPVAEFQGRPLADKGVHNGRPAGALTIPREPLDASTV
AEAINVVSCFYEDKTEWGGRVGWIYGSVTEDVVTGFRMHNRGWRSIYCVTKRDAFRGTAPINLTDRLHQV
LRWATGSVEIFFSRNNALLASSRLKFLQRIAYLNVGIYPFTSIFLLVYCFLPALSLYTGQFIVQNLNLAF
LIYLLTITISLCSLAVLEVKWSGISLEEWWRNEQFWVIGGTSAHLAAVFQGILKVMAGVEISFTLTSKSA
GDDEDDIYADLYIVKWTSLFIPPITIGITNIVAIAVGVSRTIYSTNPEWSKLLGGVFFSLWVLMHLYPFF
KGLMGKGGKTPTIIYVWAGLLSVIISLLWVYISPQDGGAAVGGGGFTFP
>Potri.003G177800.1
MATSSKPKGKTLSSQASSAARPQQAVKFARRTSSGRIDSFSQDDDMDLSGEYSGQSDYINYTVVMPPTPD
NQPAHPSSENKSDGTKSRLGSEAQHRNGGVKMERGMSIMKSNNKSMLLRSQTGDFDHNRWLFETKGTYGV
GNAYWSEGDNYGQDTELSMSDFLDKPWKPLTRKIKVPAAILSPYRILIVIRLIVLFFFLKWRVQNPNPDA
TWLWGMSIVCEIWFAISWILDIFPKFNPINRSTDLAALRDKFEKPSPANPHGRSDLPGVDIFVSTADPEK
EPPLVTSNTILSILAADYPVEKLSCYISDDGGAILTFEAMAEAVRYAEVWVPFCRKHDIELRNPDSYFSL
KTDPTKNKKRPDFVKDRRWMKREYDEFKVRINGLPEAIRRRSKSLNSKEMKKAKSLAGEKNGGSLPPEGV
DVPKATWMADGTPWPGTWLNPTDDHKKGDHAGILQVMSKVPANDPVMGHPDEKKLDFTGVDVRIPMFAYV
SREKRPGFDHNKKAGAMNALVRASAILSNGPFILNLDCDHYFYNCQAIREGMCFMMDRGGDRICYIQFPQ
RFEGIDPSDRYANHNTVFFDGSMRALDGLQGPVYVGTGCMFRRHALYGFLPPRANEYLGMFGSTKKRAPG
FKVQLEDESETQSLTSHPDLNLPRKFGNSAMFNESIAVAEYQGRPLADHKSVKNGRPPGALLLPRPPLDA
PTVAEAIAVISCWYEDKTEWGDKIGWIYGSVTEDVVTGYRMHNRGWRSVYCVTKRDAFRGTAPINLTDRL
HQVLRWATGSVEIFFSKNNAFLGSRRLKFLQRIAYLNVGIYPFTSFFLVTYCFLPALSLFTGTFIVQSLD
IAFLCYLLTITVSLTLISLLEIKWSGIGLEELWRNEQFWLIGGTSAHLAAVLQGLLKVTAGIEISFTLTS
KSAGEDEDDVFADLYEVKWTSLFLVPLTILVVNIVAIVIGCSRTLYSEIPEWGKLMGGLFFSFWVLSHMY
PFVKGLLGRRGRVPTIVYVWSGLVAITVSLLWISISSENRGNLQV
>Potri.001G050200.1
MATSTKPKAKNLSSQASTAGRPQQAVKFARRTSSGRIASFSHDEDLDLSGEFSGQNDYINYTVVMPPTPD
NQPAWPSSENKSDGPTSRFGEQEDNYGSRGGNGRSNDNSKTERGMSIMKSNNRSLLSRSQTGDFDHNRWL
FETKGTYGVGNAYWSDQDKYGQDSELSKSDFLDKPWKPLSRKIRVPAAILSPYRILVVIRLVLLCFFLGW
RVQNPNRDAMWLWGLSIVCEIWFAFSWLLDIFPKYNPINRSTDLAALRDKFEQPSPANPHGRSDLPGVDI
FVSTADPEKEPPLVTANTILSILAADYPVEKLSCYISDDGGAILTFEAMAEAVKFAEVWVPFCRKHDIDL
RNPDSYFNQKTDHTKNKKRPDFVKDRRWMKREYDEFKVRINGLPEAIRRRSKSFNSKELKKAKSLAREKN
GGVLPSEGVGDVPKATWMADGTQWPGTWLDQTADHKKGDHAGILQVMTKVPENEKVMGQPDEKKLDFTGV
DIRIPMFAYVSREKRPGFDHNKKAGAMNALVRASAILSNGPFILNLDCDHYFYNCQAIREGMCFMMDRGG
DRICYIQFPQRFEGIDPSDRYANHNTVFFDGSMRALDGLQGPVYVGTGCMFRRYALYGFLPPRANEYLGM
FGSTKRRAPGQLEDESEAQPLTSHPDLDLPKKFGNSAMFNESIAVAEFQGRPLADHKSVKNGRPPGALLL
PRPPLDAPTVAEAIAVISCWCEDKTDWGDKIGWIYGSVTEDVVTGYRMHNRGWRSVYCVTKRDAFRGTAP
INLTDRLHQVLRWATGSVEIFFSKNNALFGSRRLKFLQRIAYLNVGIYPFTSFFLVTYCFLPALSLFTGT
FIVQSLDISFLIYLLTITVTLTLISLLEIRWSGIGLEEWWRNEQFWAIGGTSAHLIAVIQGLLKVVAGVE
ISFTLTSKSAGEDEDDIYADLYIVKWTGLFFMPLTIIVVNLVAIVIGCSRTLYSEIPEWGKLMGGLFFSF
WVLSHMYPFVKGLLGRRGRVPTIVYVWSGLISITVSLLWISITSENRGKLEV
>Potri.019G049700.1
MASRSFKGTRSNLSISSDAAESHKPPLPQTVTFGRRTSSGRYISYSRDDLDSELGSSDFMNYTVHLPPTP
DNQPMDPSISQRVEEQYVSNSLFTGGFNSVTRAHLMDKVIESEASHPQMAGAKGSSCAIPGCDAKVMSDE
RGVDILPCECDFKICRDCFIDAVKIGGGICPGCKEPYKNTELDEVVVDSGRPLPLPPPGTVSKMERRLSL
MKSTKSALMRSQTGDFDHNRWLFETRGTYGYGNAIWPSDGGFGNGNDEEVGGPKELMNKPWRPLTRKLKI
PAAIISPYRLLIFVRIVILALFLHWRIRHPNNDAIWLWGMSVVCEIWFAFSWLLDQLPKLCPINRATDLN
VLKDKFETPSPSNPTGKSDLPGVDVFVSTADPEKEPPLVTANTILSILAADYPVEKLSCYVSDDGGALLT
FEAMAEAASFANVWVPFCRKHDIEPRNPESYFSLKRDPYKNKVKQDFVKDRRRVKREYDEFKVRINSLPD
SIRRRSDAYHAREEIKAMKLQKQHKDDGPVESVKIPKATWMADGTHWPGTWLNPSPEHSRGDHAGIIQVM
LKPPSDEPLLGTSDETKIMDFTDVDIRLPLLVYVSREKRPGYDHNKKAGAMNALVRASAIMSNGPFILNL
DCDHYIYNSQAMREGMCFMMDRGGDRLCYVQFPQRFEGIDPSDRYANHNTVFFDVNMRALDGLMGPVYVG
TGCLFRRIALYGFDPPRAKEDHPDCCSCCFARRKKHSSAANTPEENRALRMGDYDDEEMNLSLLPKKFGN
STFLIDSIPVTEFQGRPLADHPAVKNGRPPGALTIPRELLDASTVAEAISVISCWYEDKTEWGNRVGWIY
GSVTEDVVTGYRMHNRGWKSVYCVTKRDAFRGTAPINLTDRLHQVLRWATGSVEIFFSRNNALLASRRMK
FLQRIAYLNVGIYPFTSIFLIVYCFLPALSLFSGQFIVQTLNVTFLAYLLIITLTLCLLAVLEIKWSGID
LEEWWRNEQFWLIGGTSAHLAAVLQGLLKVIAGIEISFTLTSKSGGDDVDDEFADLYVVKWTSLMIPPIT
IMMVNLIAIAVGFSRTIYSVIPQWSRLLGGVFFSFWVLAHLYPFAKGLMGRRGRTPTIVFVWSGLIAITI
SLLWVAINPPSGTTQIGGSFQFP
>Potri.009G170000.1
MASLSSQPSKKAIRSPGNRGSNSQTVKFARRTSSGRYVSLSRDDIDISGELSGLDYMNYTVQIPLTPDNQ
PMDTSVAVKTEEQYVSNSLFTGGFNNVTRAHLMDKVIESEVSHPQMAGSKGSSCAMPACDGMIMKDERGN
DIIPCECRLKICRDCYMDAQKETGLCPGCKEQYKVGDYDDEIPNFSSGALPLPPPGKGGDHNNMTVMKRN
QNGDFDHNRWLFETQGTYGYGNAFWPQDDMYGDDGEEEFPGGVLENMDKPWKPLSREQPISQAVISPYRL
LILIRMVVLAFFLHWRIVNPNDDARWLWGMSVVCEVWFAFSWILDIIPKLHPMNRSTDLEVLRDKFDMPS
PSNPSGRSDLPGVDLFVSTADPDKEPPLVTANTILSILSVDYPVEKVACYISDDGGALLTFEAMAEAASF
ADLWVPFCRKHNIEPRNPETYFNLKVDPTKNKSRPDFVKDRRKMKREYDEFKVRINGLPDSIRRRSDAFN
AREEMKMLKHIRESGGDPLEPIKVPKATWMADGTHWPGTWASPAAEHSKGDHAGILQVMLKPPSPDPLMG
GTDDKMIDFTDVDIRLPMFVYVSREKRPGYDHNKKAGAMNALVRASAVLSNGPFILNLDCDHYIYNCKAI
REGMCFMMDRGGENICYIQFPQRFEGIDPNDRYANRNTVFFDGNMRALDGVQGPVYVGTGCMFRRFALYG
FDPPNTNKTEQKKDSETLPLATSEFDPDLDFNLLPKRFGNSTLLAESIPIAEFQGRPLADHPAVKYGRPP
GALRVPREPLDATTVAEAVSVISCWYEDKTEWGDRVGWIYGSVTEDVVTGYRMHNRGWRSVYCITKRDAF
RGSAPINLTDRLHQVLRWATGSVEIFFSRNNAFLASRRLKLLQRFAYLNVGIYPFTSIFLIVYCFLPALS
LFSGYFIVQTLDVAFLIYLLLITICLVVLAILEVKWSGIELEEWWRNEQFWLISGTSAHFAAVMQGLLKV
IAGIEISFTLTSKSAGDEVDDIYADLYLVKWTSLMIMPIVIAMTNIIAMAFAFIRTIYSTVPQWSKFVGG
AFFSFWVLAHLYPFAKGLMGRRGKTPTIVFVWSGLIAIIISLLWIAISPQKPNATADGVGGGFQFP
>Potri.013G082200.1
MASKSFKATRSNLSTSSDAAESHKPPLPPSVTFGRRTSSGRYISYSRDDLDSELGSSDFMNYTVHIPPTP
DNQPMDPSISQKVEEQYVSNSLFTGGFNSVTRAHLMDKVIESEASHPQMAGAKGSSCAIPGCDAKVMSDE
RGVDILPCECDFKICRDCYIDAVKSGGGICPGCKEPYKNTELDEVAVDSGRPLPLPPPGTMSKMERRLSL
MKSTKSVLMRSQTGDFDHNRWLFETRGTYGYGNAIWPNDGGFGNGNDEEVGEPKELMSKPWRPLTRKLKI
PAAVISPYRLLILIRIVILALFLEWRVRHPNNDAIWLWGMSVVCEIWFAFSWLLDQLPKLCPINRATDLN
VLKDKFETPSLSNPTGKSDLPGIDVFVSTADPEKEPPLVTANTILSILAADYPVEKLSCYVSDDGGALLT
FEAMAEAASFANVWVPFCRKHGVEPRNPESYFNLKRDPYKNKVKPDFVKDRRRVKREYDEFKVRINSLPD
SIRRRSDAYHAREEIKAMKLQKQHKDDEPVESVKIAKATWMADGTHWPGTWLNSAPEHSRGDHAGIIQVM
LKPPSDEPLLGTADDTKIMDFTDVDIRLPLLVYVSREKRPGYDHNKKAGAMNALVRASAIMSNGPFILNL
DCDHYIYNSQAMREGMCFMMDRGGDRLCYVQFPQRFEGIDPSDRYANHNTVFFDVNMRALDGLMGPVYVG
TGCLFRRIALYGFDPPRAKENHPGCCSCCFSRRKKHSSIANTPEENRALRMGDSDDEEMNLSLLPKKFGN
STFLIDSIPVAEYQGRPLADHPAVKNGRPPGALTIPRELLDASTVAEAISVISCWYEDKTEWGNRVGWIY
GSVTEDVVTGYRMHNRGWKSVYCVTKRDAFRGTAPINLTDRLHQVLRWATGSVEIFFSRNNALLASPRMK
FLQRIAYLNVGIYPFTSIFLIVYCFLPALSLFSGQFIVQTLNVTFLAYLLIITLTLCLLAVLEIKWSGIE
LEEWWRNEQFWLIGGTSAHLAAVLQGLLKVVAGIEISFTLTSKSAGDDVDDEFADLYVVKWTSLMIPPIT
IMMVNLIAIAVGFSRTIYSVIPQWSRLLGGVFFSFWVLAHLYPFAKGLMGRRGRTPTIVFVWSGLIAITI
SLLWVAINPPSGTNQIGGSFQFP
>Potri.004G208800.1
MASLSSQPSKKGIRSPAGNTANNNSSQQGNRGSTGQTVKFARRTSSGRYVSLSREDLDISGELSGDYTNY
TVQIPSTPDNQPMDTSVAVKAEEQYVSNSLFTGGFNSVTRAHLMDKVIDSEVSHPQMAGAKGSSCAMHAC
DGKVMKDERGHDVIPCECRFKICRDCYMDAQKDTGLCPGCKEPYKVGDYEDEIPNFSSGALPLPPPSKGG
DHNNMTMTKRNQNGDFDHNRWLFETQGTYGYGNAFWPQDDMYGDDGDEGFPGGMLENMDKPWKPLSREQP
ISNAIISPYRLLIVVRLVVLGFFLHWRIMHPNEDARWLWGMSVVCEVWFAFSWILDIIPKLSPINRFTDL
EVLRDKFDMPSPSNPTGRSDLPGIDLFVSTADPDKEPPLVTANTILSILSVDYPVEKVACYISDDGGALL
TFEAMAEAASFADLWVPFCRKHNIEPRNPETYFSLKIDPTKNKSRIDFVKDRRKMKREYDEFKVRINGLP
DSIRRRSDAFNAREEMKMLKHMRESAGGDPLEPIKVPKATWMADGTHWPGTWAFPAAEHSKGDHAGILQV
MLKPPSPDPLMGGADDKMIDFTDVDIRLPMFVYVSREKRPGYDHNKKAGAMNALVRASAILSNGPFILNL
DCDHYFYNCKAIREGMCFMMDRGGENICYIQFPQRFEGIDPSDRYANRNTVFFDGNMRALDGVQGPVYVG
TGCMFRRFALYGFDPPNTSKTEEKKEAETLPLRATDFDPDLDFNLLPKRFGNSTMLSESIPIAEFQGRPL
ADHPAVKYGRPPGALRVSREPLDAATVAEAVSVISCWYEDKTEWGDRVGWIYGSVTEDVVTGYRMHNRGW
RSVYCITKRDAFRGSAPINLTDRLHQVLRWATGSVEIFFSRNNAFLATRRLKILQRLAYLNVGIYPFTSI
FLIVYCFLPALSLFSGFFIVQTLDIAFLIYLLLITICLVLLAILEVKWSGIELEEWWRNEQFWLISGTSA
HFAAVMQGLLKVIAGIEISFTLTSKSAGDDVDDIYADLYLVKWTSLMIPPIVIAMTNMIAMAFAFIRTIY
STVPQWSKFVGGAFFSFWVLAHLYPFAKGLMGRRRKTPTIVFVWSGLIAITISLLWIAISPPKTTGTADG
AGGGFQFP
>Potri.001G136200.1
MAADPYQLRRAPTIHHYSNSREDLDSEIGSVEFATYTVQIPPTPDNQPMETPVENEKKLERSCTSNSMFT
GGHNCATRAHLKEKMTEFQTSHPQIASAKGSYCAMSGCDAQVITDDLAPCECEYKICRDCYKDALATGDG
ICPGCKEPYRSHDVPELNRRSSFAESKSQSDEFDYTQFLFESKTNYGYGNAVWPTDGVNDNDEGSSGVPK
TFVEKQWKMLTREVKISTAVIAPYRILILVRMIVLGFFLYWRVSNPNEEAMWLWGMSLVCEIWFAFSWLL
DQLPKLCPVNRVADLDVLKEKFETPSPGNPTGKSDLPGIDIFVSTADPEKEPPLVTANTILSILAADYPV
EKLSCYVSDDGGSLLTFEAMAEGASFANLWVPFCRKHEIEPRNPESYFNLKRDPYKTKVLPDFVRDRRRV
KREYDEFKVRINGLSDSIRRRSDAYNSQEELKAMKRWKEKGDDEPVDRLKIPKATWMADGTHWPGTWTVP
APENTRGDHASIIQVMLQPPIEEPLKGTAGDSNSMNLSEVDIRLPVLVYISREKRPGYDHNKKAGAMNAL
VRASAVTSNGPFILNLDCDHYIYNSQALREGMCFMMDQGGEGICYVQFPQRFEGIDPSDRYANHNSVFFD
VNMRALDGIQGPVYVGTGCLFRRTALYNFDPPRYEDHGSCCSCFFGRHKKAAIASAPENGHSHEAEDTDN
QETNLALIPRKFGNSSLFLDSVQVAAFQGLPLADNSYIKYGRPPGALTLPREPLHLATIAEAVNVISCWY
EDKTEWGQSVGWIYGSVTEDVVTGYRMHERGWRSVYCVTKRDAFRGTAPINLTDRLHQVLRWATGSVEIF
FSRNNALLGGHRLKLLQRIAYLNVGIYPFTSLFLIVYCFLPALALLSNQFIVASLTVTFLVYLLIISLTL
CILAVLEIKWAGITLEEWWRNEQFWLIGGTSAHLVAVLQGLLKVIAGIEISFTLTSKSGGDDVDDEFSDL
YVFKWTSLMIPPCTIIMVNLIAIGVGVSRTIYSDAPQWSNLLGGVFFSFWVLAHLYPFAKGLMGRRGKTP
TIIYVWSGLLSICISLLWVAIDPPSGNTQIGGLFQLP
>Potri.003G097100.1
MAAADPYHLRRAPTIHHYSNSREDLDSEIGSVEFVTYTVHIPPTPNNQAVEIPAENEKKMERSFTSNSMF
TGGHNCATRAHLKEKTIESQTSHPRGAGANGSFCAVPGCDAQVIADKRGVDLVPCECEYKICWDCCKDVL
ATGDGICPGCKEPYRSHDVPELHSRRLSFGKSSKALAKSHSGELDYSQYLFDSMTNYGYGNALCPTDGVK
GNDEGTSGVPKSLVEKQWKPLTRELKISTKVIAPYRLLIPVRMIVLALFLRWRVSNPNEDARWLWGMSIV
CEIWFAFSWLLDQLPKLCPINRVTDLDVLKEKFETPSPSNPTGKSDLPGIDIFVSTADPEKEPPLVTANT
ILSILAADYPVEKLSCYVSDDGGALLTFEAMAEAASFASLWVPFCRKHEIEPRNPESYFNMRRDPYKNKI
RPDFVRDRRRAKREYDEFKVRINGLSDSIRRRSDAYNTQEELKAMKRWKEKVDDEPMDRLKIPKATWMAD
GTHWPGTWTVPAPEHTRGDHASILQVMLQPPSDEPLKGIAGDSKSMNLSEVDIRLPVLVYVSREKRPGYD
HNKKAGAMNALVRASAVMSNGPFILNLDCDHYIYNSQALRDGICFMMDRGGEGICYVQFPQRFEGIDPSD
RYANHNTVFFDVNMRALDGIQGPVYVGTGCLFRRTAFYDFDPPRYEDHGSCFFGRHKKAAVASAPEISQS
HGMEDAENQEINAPLIPRKFGNSSLFLDSVRVAAFQGLPLADNSHVKYGRPPGALTGPRPLHLATIAEAV
NVISCWYEDKTEWGQSVGWIYGSVTEDVVTGYRMHGRGWRSVYCVTERDAFRGTAPINLTDRLHQVLRWA
TGSVEIFFSRNNALLGGPRLKLLQRIAYLNVGIYPFTSIFLVVYCFIPAFSLFTNQFIVASLTVTFLVYL
FIISVTLCILAVLEINWSGIELEEWWRNEQFWLIGGTSAHLAAVLQGLLKVIAGIEISFTLTSKSAGDDA
DDEFSDLYLFKWTSLMILPCTIIMTNFIAIAVGVSRTIYSEAPQWSKLLGGVFFSFWVLAHFYPFVKGLM
GRRGKTPTIIYVWSALLSICISLLWVAIDPPSGNNQIGGLFQLP
>Potri.014G125100.1
MVKRASSPCSSPVTITVSSGGKGGGSRSMGLTSPVPRASISNNPNSPLSNSRNRTPSGGRYCSMSRDDTT
EEINSEFVSYTVHIPPTPDHQSFSASQTSLAEDITNAAKPERSFISGTIFTGGFNSVTRGHVVDCSMENN
ESLKSGLVCGMKGCDEKAIRGKCECGFKICRDCYLDCVGSNGGGHCPGCKEPYKDADDEAEDDDDYDYDE
AKSEADDQALPLPKLDKRLSLVKSFKAQSHPPDFDHTRWLFETKGTYGYGNAVWPKDGYGAGSGANGFEP
PPDFGERSRRPLTRKVGVSAAILSPYRLLIMIRLAALGLFLTWRIRHPNREAMWLWGMSITCELWFGVSW
ILDQLPKLCPVNRVTDLSVLKQRFESPSLRNPKGRSDLPGIDVFVSTADPEKEPPLVTANTILSILAVDY
PVEKLACYLSDDGGSLLTFEALAETASFARIWVPFCRKHNIEPRNPEAYFGQKRDFLKNKVRLDFVRERR
RVKREYDEFKVRINSLTESIRRRSDAYNAHEELRARKNQMEMGGNPSEIVKVPKATWMSDGSHWPGTWTS
GEADHSKGDHAGVIQAMLAPPNAEPVFGVEADGENLLDTTEIDIRLPMLVYVSREKRPDYDHNKKAGAMN
ALVRTSAIMSNGPFILNLDCDHYIYNSLALREGMCFMLDRGGDRICYVQFPQRFEGIDPSDRYANHNTVF
FDVSMRALDGLQGPMYVGTGCIFRRTALYGFSPPRTTEHYGWFGRKKIKLFLRKPKAAKKQEDEMALPIN
GDQNSDDDDADIESLLLPKRFGNSTSLAASIPVAEYQGRLLQDLQETGKQGRPAGSLAVPREPLDAATVA
EAISVISCFYEDKTEWGKRVGWIYGSVTEDVVTGYRMHNRGWRSIYCVTKRDAFRGTAPINLTDRLHQVL
RWATGSVEIFFSRNNALFATRRMKFLQRVAYFNCGMYPFTSMFLIVYCVLPAISLFSGQFIVQSLSVTFL
VLLLAITITLCLLAILEIKWSGITLHDWWRNEQFWLIGGTSAHPAAVLQGLLKVIAGVDISFTLTSKSAT
PEDADDEFADLYVVKWSFLMVPPITIMMLNLIAIAVGVARTLYSPFPQWSRLVGGVFFSFWVLSHLYPFA
KGLMGRRGRVPTIVYVWSGLLSIIISLLWVYISPPGTQDYMKFQIP
>Potri.002G200300.1
MVKRAGSPCSSPVTITVSSGCKGGGSRSMGLTSPVPRTSISNNPNSPLSNNRNRTSSGGRYCSTSRDDAT
EENNSEFVSYTVHIPPTPDHQIFSASQSSLAEDIKNASKPDRSFISGTIFTGGFNSVTRGHVIDCSVENN
ESLKSGLVCGMKGCDEKAIKGKCECGFKLCRDCYLDCVGSNGGGHCSGCKEPYKDVDDEGEDDDYDDYAY
DEAKSEADDQALPLPKLDKRLSLVKSFKAQNHPPDFDHTRWLFETKGTYGYGNAVWPKDGYGVGSGGNGF
EQPPEFGERSRRPLTRKVKVSAAILSPYRLLIVIRLVALGLFLAWRIRHPNREAMWLWGMSITCEVWFAL
SWILDQLPKLCPVHRVTDLSVLKERFESPNLRNPKGRSDLPGTDVFVSTADPEKEPPLVTANTILSILAV
DYPVEKVACYLSDDGGSLLTFEALAETANFARIWVPFCRKHNLEPRNPEAYFGQKRDFLKNKVRLDFVRE
RRRVKREYDEFKVRINSLPESIRRRSDAYNAHEELRARKKQMEMGGNPSETVKVPKATWMSDGSHWPGTW
ASGEADHSRGDHAGIIQAMLAPPNAEPVFGVEADGESLIDTTEIDIRLPMLVYVSREKRPGYDHNKKAGA
MNALVRTSAIMSNGPFILNLDCDHYISNSLALREGMCFMLDRGGDRICYVQFPQRFDGIDPSDRYANHNT
IFFDVSMRALDGLQGPMYVGTGCIFRRTALYGFSPPRTTEHHGWFGRRKIKLFLRKPKAAKKQEDEIALP
INGDHGDIDDVDIESLLLLPIRFGNSTSLAASIPVAEYQGRLLQDLQGKGNHGRPAGSLAVPREPLDAAT
VAEAISVISCFYEDKTEWGKRVGWIYGSVTEDVVTGYRMHNRGWRSVYCVTKRDAFRGTAPINLTDRLHQ
VLRWATGSVEIFFSRNNALFATRRMKFLQRVAYFNCGMYPFTSMFLIVYCVLPAISLFSGQFIVQSLSVT
FLVLLLVITITLCLLAILEIKWSGITLNDWWRNEQFWLIGGTSAHPAAVLQGLLKVIAGVDISFTLTSKS
ATPEDGDDGFADLYVVKWSFLMVPPITIMILNLIAIAVGVARTMYSPFPQWSTLLGGVFFSFWVLSHLYP
FAKGLMGRRGRVPTIVYVWSGLLSIIISLLWVYISPPNVVSLLAT
>Prupe.1G003500.1.p
MATSSNSSKKTMSSSPSSAGRPPQGVKFARRTSSGRVMSLSRDDDLDMSGEFSGENDYINYTVMMPPTPD
NQPMAGSSGAGTASDSKTDGPGPYGPSRFGAESRRGGDDDGGADSEAAKADRRMSVMNSSNNKSILLRSQ
TGDFDHNRWLFETKGTYGIGNAYWSEKQENKYGPEVEMSMQDFIDKPWKPLTRKVKIPPAILSPYRLLVV
IRLIVLFLFLLWRVQNPNPDAMWLWGMSIVCEIWFAFSWILDILPKQNPINRATDLDALRDKFEQPSPTN
PTGRSDLPGVDVFISTADAEKEPPLVTANTILSVLAAQYPVEKLSCYISDDGGAILTFEAMAEAVNFAEV
WVPFCRKHEIEPRNPDSYFNSKVDPTKNKKRPDFVKDRRWIKREYDEFKVRINGLPDVIRKRSEMYNSRE
DVNERKLSKERSIGGGGDGAEPADGEASNVTKATWMADGTHWPGTWLEPCADHKKGDHAGILQVMSKVPE
MEAVMGFPDEKKLDFTGVDIRVPMFAYVSREKRPGYDHNKKAGAMNAMVRASAILSNGPFILNLDCDHYI
YNSLAIREGMCFMMDRGGDRICYIQFPQRFEGIDPSDRYANHNTVFFDGNMRALDGLQGPVYVGTGCMFR
RFALYGFHPPRANEYLGMFGTIKAPAPNYHEIEAQLEADPDLPDSEKQPLATHPDLGLPKKFGNSQMFTD
SIGVAEYHGRPLADHSSVKNGRPPGALLEPRPPLDAPTVAEAVAVISCWYEDKTEWGDRIGWIYGSVTED
VVTGYRMHNRGWRSVYCITKRDAFRGTAPINLTDRLHQVLRWATGSVEIFYSRNNAFLACRRLKFLQRIA
YLNVGIYPFTSIFLVVYCFLPALCLFTGQFIVAGLSVPFLIYLLIITICLCLLSLLEVRWSGIGLEEWWR
NEQFWLIGGTSAHLVAVIQGLLKVVAGIEIHFTLTSKSTAEDEEDIYADLYVVKWTSLFLMPLTIIIINI
IAMVIGISRTLYEVIPQWNKLLGGLFFSFWVLAHMYPFMKGLMGRRGRIPTIVYVWAGLLAIIISLLWIV
INPPNGVNLNNQGMQI
>Prupe.2G326600.1.p
MASRSFKASRSNLSSNSDMPDAHNKPPVPPTVTFGRRTSSGRYISYSRDDLDSELGSGDFMNYTVHIPPT
PDNQPMDPSISQKVEEQYVSNSLFTGGFNSVTRAHLMDKVIESEANHPQMAGAKGSSCAIPGCDAKVMSD
ERGVDILPCECDFKICRDCYTDAVKTGGSICPGCKETYKNTDLDEMAVDNARPPLPLPLPNGMSKNERRL
SLMKSTKSVLMRSQTGDFDHNRWLFETKGTYGYGNAIWPKEGGFGNGKDDEIVEPTELMNKPWRPLTRKL
KIPAAILSPYRLLIFIRMVVLALFLAWRVNHPNNDAIWLWGMSVVCEIWFAFSWLLDQLPKLCPVNRSTD
LNVLKEKFETPSPNNPTGKSDLPGIDIFVSTADPDKEPPLVTANTILSILATDYPVEKLACYVSDDGGAL
LTFEAMAEAASFANIWVPFCRKHRIEPRNPESYFNLKRDPYKNKVLPDFVKDRRRVKREYDEFKVRINGL
PDSIRRRSDAYHAREEIKAMKLQRENREDEPVESVKVPKATWMADGTHWPGTWLSASPEHSKSDHAGIIQ
VMLKPPSDEPLHGADDDARLIDLTDVDIRLPMLVYVSREKRPGYDHNKKAGAMNALVRASAIMSNGPFIL
NLDCDHYIYNSQAMREGMCFMMDRGGDRLCYVQFPQRFEGIDPSDRYANHNTVFFDVNMRALDGLQGPVY
VGTGCLFRRISLYGFDPPRSKEHHPGCCSCCFSRRRKHSSVANTPEENRALRMGDSDDEEMNLSLLPKRF
GNSSFLIDSIPVAEFQGRPLADHPAVKNGRPPGALTIPRELLDASTVAEAISVISCWYEDKTEWGQRVGW
IYGSVTEDVVTGYRMHNRGWKSVYCVTKRDAFRGTAPINLTDRLHQVLRWATGSVEIFFSRNNALLASPR
MKLLQRIAYLNVGIYPFTSIFLIVYCFLPALSLFSGQFIVQSLNVTFLTYLLTITLTLCMLAVLEIKWSG
IELEEWWRNEQFWLIGGTSAHLAAVLQGLLKVIAGIEISFTLTSKSGGDDEDDEFADLYIVKWSSLMIPP
ITIMMVNLIAIAVGFSRTIYSVIPQWSRLLGGVFFSFWVLAHLYPFAKGLMGRRGRTPTIVFVWSGLIAI
TISLLWVAINPPSGTNQIGGSFQFP
>Prupe.8G182500.1.p
MATSLNREPSKKAIRSPGGSTSSQGKANSSGQTVKFARRTSSGRYVSLSREDLDMSGELSGDYMNYTVHI
PPTPDNQPMDTSVAVKAEEQYVSNSLFTGGFNSVTRAHLMDKVIDSEVTHPQMAGAKGSACMMPACDGKV
MKDERGVDITPCECRFKICRDCYLDAQKETGNCPGCKEQYRVGEEYDDSQDYNSGTLQLPGPDGKRDNMS
VMKRNQTGDFDHNRWLFETKGTYGVGNAFYPPDDYGDGGGDGFHGGPLESDDKPWKPLSRKLPIPAAIIS
PYRLLIFVRFIVLCFFLHWRVVNPNNDARWLWLMSVICEIWFAFSWILDQTPKFFPINRSTDLQVLHDKF
DMPSPSNPTGRSDLPGVDLFVSTADPDKEPPLTTANTILSILAVDYPVEKVACYISDDGGALLTFEAMAE
AASFADLWVPFCRKHHIEPRNPESYFSLKVDPTKNKSRLDFVKDRRKIKREYDEFKVRINGLPDSIRRRS
DAFHAREEMKQLKNMRESGGDPLEQVKVPKATWMADGTHWPGSWAVPSHDHAKGDHSGILQVMLKPPSPD
SLLGGADDKLIDFTDVDIRLPMFVYMSREKRPGYDHNKKAGAMNALVRASAILSNGPFILNLDCDHYIYN
CKAVREGMCFMMDRGGENICYIQFPQRFEGIDPSDRYANHNTVFFDGNMRALDGLQGPVYVGTGTMFRRF
ALYGFDPPNPDKLLVKTDTETQGGEPLTQSNTQPLTASDFDADLDTNLLPKRFGNSTMLADSIPIAEYYG
RPLADHPAVKFGRPPGVLRAPRDPLDATTVAEAVSAISCWYEDKTEWGDRVGWIYGSVTEDVVTGYRMHN
RGWHSVYCITKRDAFRGSAPINLTDRLHQVLRWATGSVEIFFSRNNAFLASMRLKLLQRLAYINVGVYPF
TSIFLIVYCFLPALSLFTGQFIVANLNITFLIYLLTITICLISLALLEVKWSGIGLEEWWRNEQFWLISG
TSAHLAAVVQGLLKVIAGIEISFTLTSKSAGEDENDVFADLYLVKWTSLMIPPIVIAMVNIIAIAVAFSR
EVYAINPQWAKFIGGAFFSFWVLAHLYPFAKGLMGRRGKTPTIVFVWSGLIAITLSLLWVAVNPPGAAGG
AAAGGAGFQFP
>Prupe.5G027700.1.p
MGSESPVNFSGGSPRARVHHVTQTSNDLDSDIGGVEFATYTVHIPSTPDNQPMGMSMEWSTSQRVEDQYA
SSSLFTGGYNCITRAHLKEKVIESVTSHPQMTGAKGSNCAVPGCDAKVVTDERGVDIVPCECDYKICLDC
YRDAIRTGDHICPGCKEPYKELDVSEYAGNNGQHLQVPFTSKMERRLSLMKSTAVMGRQSSEFDHTKWLF
ETKGSYGYGNAIWPKVDVDGSQEGIGGDPKVFHDKQWRPLTRKLNISAAILSPYRILILVRMVVLGLFLQ
WRIRNPNEDAVWLWAMSVVCEIWFAFSWLLDQLPKLCPINRITNLDVLKEKFESPNPSNPTGKSDLPGID
IFVSTADPEKEPPLVTANTILSILAADYPVEKLSCYVSDDGGALLTFEAMAEAASFANLWVPFCRKHAIE
PRNPESYFNLKRDPYKNKVRPDFVKDRRRLKREYDEFKVRINGLPDSIRRRSDAYNARHEMKAMKLGREI
GNDEAVEKIKIPKATWMADGTHWPGTWTVSVPEHSRGDHASIMQVMLKPPSDEPLRGTSMDSSSLDLSEV
DIRLPMLVYVSREKRPGYDHNKKAGAMNALVRASAVMSNGPFILNLDCDHYVYNSQALREGMCFMMDRGG
DRICYVQFPQRFEGIDPSDRYANHNTVFFDVNMRAFDGLQGPVYVGTGCLFRRTALYGFDPPRVKKCRNG
CCCCSGFSARRRTRKSSSSVASAPEVASQDCQSIEVGEFGDDEEINLALVPKKFGNSSFLVDSIRVAEFQ
GRPIADHPSMKHGRPPGALTLPRELLDASTVAEAISVISCWYEDKTEWGQRIGWIYGSVTEDVVTGYRMH
NRGWRSVYCVTKRDAFRGTAPINLTDRLHQVLRWGTGSVEIFFSRNNALLASSRMKILQRIAYLSVGMYP
FTSFFLIVYCFLPALSLFSGQFIVQSLNITFLAYLLGITITLILLAVLEIKWSGIALEEWWRNEQFWLIG
GTSAHLAAVLQGLLKVIAGIEISFTLTSKSGGDDADDEFVDLYIFKWTSLMIPPITIMMTNLIAIAVATC
RTIYSVIPQWSRLLGGVFFSFWVLAHLYPFAKGLMGRRGKTPTIVFVWSGLMAITISLLWVAISPPSGTN
QIGGSFQFP
>Prupe.5G027500.1.p
MASGSRFSFSSGSPRVRHISQASNDLDSEIGSADFATYTVHIPPTPDNQPTGILMQRSTSQRLEDQYASS
SLFTGGYNCVTRAQLKEKVIESETSHPQMTGAQGSYCAVEGCDAKVVTDERGLDIVPCECNYKICMDCYR
DAIASGDSICPGCKQPYKEQQMDMTEYALANQQPLSLPSTAGMSKMERRLSLMKSKSTKSTALMESQTND
FDHNQWLFETKGSYGYGNAMWPKDTANGSDDGISGDPNVFQHKQWKPLTRTLNISAAILSPYRLLVLVRM
VVLGLFLQWRVRNPNDDAVWLWAMSVVCEIWFAFSWLLDQLPKLCPINRIADVDVLKEKFETPSPNNPTG
KSDLPGVDIFVSTADPEKEPPLVTANTILSILAADYPVEKLSCYVSDDGGALLTFEAMAEAASFANLWVP
FCRKHDIEPRNPESYFNLKRDPYKNKVRPDFVRDRRQVKREYDEFKVRINSLPDSIRRRSDAFNAREEIK
AMKMQREISNDEPVENLKLPKATWMADTTHWPGTWTVSAPEHSRGDHASIMQVMVKPPSDQPLNGTAVDS
NSMNLSEVDIRLPMLVYVSREKRPGYDHNKKAGAMNALVRASAIMSNGPFILNLDCDHYIYYSKALREGM
CFMMDHGGEHICYVQFPQRFEGIDPSDRYANHNTVFFDVNMRALDGIQGPVYVGTGCLFRRTALYGFDPP
SRKERNGFCGGFFTNPKKTSLVASAPEVASQDSQSIELGDMEEEEMSLALIPKTFGNSSFLVDSIRVAEF
QGRPLADHPSIKHGRPPGALTLPREPLDASTVAEAISVISCWYEDKTEWGQRVGWIYGSVTEDVVTGYRM
HNRGWRSIYCVTKRDAFRGTAPINLTDRLHQVLRWATGSVEIFFSRNNALLASSRMKFLQRIAYLNVGIY
PFTSIFLIVYCFLPALSLFTGQFIVQSLNLTFLVYLLGITVTLILLAVLEIKWSGIALEEWWRNEQFWLI
GGTSAHLAAVLQGLLKVIAGIEISFTLTSKSGGDDGDDDFVDLYVFKWTALMVPPITIMMTNLIGIAVAT
CRTIYSAAPEWSSLLGGGFFSFWVLAHLYPFAKGLMGRRGRTPTIVFVWSGLLAITISLLWVAIDPPSGN
NQIGGSFQFP
>Rco_29904.m002970
MATSSSRPKEKSLSSQSSSAGRPPQAVKFARRTSSGRIMSLSRDDDLDMSNEFSGQNDYINYTVMMPPTP
DNQPAGPSSDNKPDGPSAYGGTSRFGPETASQRMSRRIGEEEGNYGGNGSDDGGNNSSKLERRMSIMKSN
NKSMLLRSQTQDFDHNRWLFETKGTYGVGNAYWTEEDTYGPDTGLSMSDFMDKPWKPLTRKVKVSSAILS
PYRILIVIRMVVLSFFLAWRVQNPNRDAMWLWGISIVCEIWFAFSWILDILPKLNPINRATDLAALRDKF
EKPSPSNPTARSDLPGVDIFISTADPEKEPPLVTANTILSILAVDYPVEKVSGYISDDGGAILTFEAMAE
AVRFAEVWVPFCRKHDIEPRNPDSYFNLKTDPTKNKKRPDFVKDRRWIKREYDEFKVRINGLPETIRRRS
DSYNKKEEKKEKSLAREKNGGMLPAEGVTVPKASWMADGTHWPGTWLNPTADHAKGDHAGILQIMSKVPE
SDPVLGHPDEKKLDFTGVDIRIPMFAYVSREKRPGYDHNKKAGAMNAMVRASAILSNGPFILNLDCDHYI
YNCQAIREGMCFMMDRGGDRICYIQFPQRFEGIDPSDRYANHNFVFFDGSMRALDGLQGPVYVGTGCMFR
RYALYGFLPPRANEYSGIFGQEKAKASRLQAQSDDDSETQPLTSHPDLNLPKKFGNSVMFNESIAVAEYQ
GRPLADHVSVKNGRPPGALLVPRPPLDAPTVAEAVAVISCWYEDKTEWGEKIGWIYGSVTEDVVTGYRMH
NRGWRSIYCITKRDAFRGSAPINLTDRLHQVLRWATGSVEIFFSKNNAFLASRRLKFLQRIAYLNVGMYP
FTSFFLVTYCFLPALSLISGHFIVSSLNIAFLSYLLIITVTLTLISLLEVKWSGIGLEEWWRNEQFWAIG
GTSAHFVAVLQGLLKVIAGIEISFKLTSKSAGEDEDDAFADLYMVKWTSLFIMPLAIILCNIIAIVIGVS
RTIYSVIPQWGKLIGGCFFSFWVLAHMYPFIKGLLGRRGRVPTIIYVWAGILSITVSLLMISIDPPTDSS
SSSGGNLQV
>Rco_30073.m002256
MASKSFKLSRSNLSVSSDANDSQKPPLPPTVTFGRRTSSGRYISYSRDDLDSELGSSDFMNYTVHIPPTP
DNQPMDPSISQKVEEQYVSSSLFTGGFNSVTRAHLMDKVIESETSHPQMAGAKGSSCSIPGCDAKVMSDE
RGVDILPCECDFKICRDCYIDAVKTGGGICPGCKESYKNTELDEVAVDNGRPLPLPPPGTVSKMERRLSL
MKSTKSVLMRSQTGDFDHNRWLFETRGTYGYGNAIWPNDGGFSNGKDEEVVEPKELMNKPWRPLTRKLKI
PAAIISPYRLLICIRVVVLALFLMWRVSHPNEDAVWLWGMSVVCEIWFAFSWLLDQLPKLCPINRATDLN
VLKEKFETPTPSNPTGKSDLPGIDVFVSTADPEKEPPLVTANTILSILAADYPVEKLACYVSDDGGALLT
FEAMAEAASFANIWVPFCRKHDIEPRNPESYFNLKRDPYKNKVRPDFVKDRRRVKREYDEFKVRINGLPD
SIRRRSDAFHAREEIKAMKLQRQNRDDEPVESVKIPKATWMADGTHWPGTWMQSAPEHSKGDHAGIIQVM
LKPPSDEPLHGTADDTKIIDFTDVDIRLPLLVYVSREKRPGYDHNKKAGAMNALVRASAIMSNGPFILNL
DCDHYIYNSQAMREGMCFMMDRGGDRICYVQFPQRFEGIDPSDRYANHNTVFFDVNMRALDGLMGPVYVG
TGCLFRRTALYGFDPPRAKEHHPGCCDCCFSRRKKHSSVGNTPEENRALRMGDSDDEEMNLSLFPKKFGN
STFLVDSIPVAEFQGRPLADHPAVKNGRPPGALTIPRDLLDASTVAEAISVISCWYEDKTEWGHRIGWIY
GSVTEDVVTGYRMHNRGWKSVYCVTKRDAFRGTAPINLTDRLHQVLRWATGSVEIFFSRNNALLASPRMK
LLQRIAYLNVGIYPFTSIFLIVYCFLPALSLFSGQFIVQTLNVTFLVYLLVISLTLCLLALLEIKWSGIE
LEEWWRNEQFWLIGGTSAHLAAVLQGLLKVVAGIEISFTLTSKSAGDDVDDEFADLYVVKWTSLMIPPIV
IMMVNLIAIAVGFSRTIYSVIPQWSRLIGGVFFSFWVLAHLYPFAKGLMGRRGRTPTIVFVWSGLIAITI
SLLWVAINPPSNTDQIGGSFQFP
>Rco_30162.m001289
MASLSSQPSKKALRTPGGSSGSQGNRSSSGQTVKFARRTSSGRYVSLSREDLDMSGEISGDYMNYTVHIP
PTPDNQPMDSSVAVKAEEQYVSNSLFTGGFNSVTRAHLMDKVIESEVTHPQMAGSKGSSCAMPACDGKIM
KDERGNDVIPCECRFKICRDCYLDAQKETGLCPGCKEPYKVGDYDDEVPDFSSGALPLPAPNKDDRNMSM
MKRNQTGEFDHNRWLFETKGTYGYGNAFWPQDDMYGDDDDDGFKGGMVENMDKPWKPLSRKMTMPAAIMS
PYRLLILVRLVVLGFFLNWRVNNPNEDARWLWLMSVVCEIWFAFSWILDQIPKLCPVNRSTDLEVLRDKF
EMPSPSNPSGRSDLPGVDLFVSTADPDKEPPLVTANTILSILSVDYPVEKIACYISDDGGALLTFEAMAE
AASFADLWVPFCRKHNIEPRNPETYFSLKVDPTKNKSRTDFVKDRRRIKREYDEFKVRINGLPDSIRRRS
DAFNAREEMKMLKHMRESAADPMEPIKIQKATWMADGSHWPGTWASPAPEHSKGDHAGILQVMLKPPSPD
PLMGGADDKIIDFTDVDIRLPMFVYVSREKRPGYDHNKKAGAMNALVRASAILSNGPFILNLDCDHYIYN
CKAIREGMCFMMDRGGENICYIQFPQRFEGIDPSDRYANHNTVFFDGQMRALDGVQGPVYVGTGCMFRRF
ALYGFDPPNPDKYEQKSNDAAETRPLTATDFDPDLDLNLLPKRFGNSTMLAESIPIAEYQARPLADHPAV
KYGRPPGALRVPREPLDATTVAESVSVISCWYEDKTEWGDRVGWIYGSVTEDVVTGYRMHNRGWHSVYCV
TKRDAFRGSAPINLTDRLHQVLRWATGSVEIFFSRNNAFLASRKLKLLQRLAYLNVGIYPFTSMFLIVYC
FLPALSLFSGFFIVETLSITFLVYLLTITVCLIMLAILELRWSGIGLEEWWRNEQFWLISGTSAHFAAVV
QGLLKVIAGIEISFTLTSKSAGDDVDDIFADLYIVKWTSLMIPPIVIAMTNIIAIAFAFIRTVYSTVPQW
SKFIGGAFFSFWVLAHLYPFAKGLMGRRGKTPTIVFVWSGLIAITLSLLWIAISPPQAATNADGTGSGFQ
FP
>Rco_30068.m002658
MAHNSYKDRKAPRIHEISNYAGDLHSDIGSVEFTTYTVHIPPTPDNQPMEISIASPSSQNTIDRTCMSNS
MFTGGHNRAIRAHSKGKMIESQTSHSQMAATDGSFYEVPASDADGSGSGVDLYPCECEHEAWRDYDRDEE
GVCPGCQKPYSRHDMPSLDRRLTWVKSNNAFAKGQSADDFASQFLFESTKNYGYGNAIWPSDSTRGNDVE
ISDNLKVFSEKNRKPLTQRVNISAAIIAPYRILIFVRMIVLGLFLYWRVTNPNEEAIWLWGMSVVCEIWF
AFSWLLDQLPKLCPINRAADVAVLKETFETPTPSNPTGISDLPGIDIFVSTADPEKEPPLVTANTILSIL
AADYPVEKLSCYVSDDGGALLTFEAMAEAASFASLWVPFCRKHQIEPRNPESYFSLKKDPYKNKVRPDFV
RDRRRVKREYDEFKVRINGLSDSIRRRSDAYNIQAEVKAMKKWKEESEDEPMGKLNIVKATWMSDGTHWP
GTWTVPAPEHSRGDHASIIQVMLLPPRDEPLNGTVHDGQSMDLSEVDIRLPMLVYITREKRPGYDHNKKA
GAMNALVRASAVMSNGPFILNLDCDHYIYNSQALREGMCYMMDRGGDNICYVQFPQRFEGIDPSDRYANH
NIVFFDVNMRALDGIQGPVYVGTGCLFRRIAVYGFDPSHFEEQSSYCSCCFVRRKKIVTVSVPGKNKDDE
EINFALIPKKFGNSSEFVSTIAKAAFDGLPLAEGPTAKNGRPPGALCIPRKPLDPSSIAEAVNIISCWYE
DKTEWGQHVGWVYGSVTEDVVTGYKMHQRGWKSIYCMTNKDAFRGTAPINLTDRLHQVLRWATGSVEIFF
SRNNALLGGHRLKLLQRIAYLNVGIYPFTSIFLIVYCFLPALSLFSNQFIVDSLSVNFLVYLLMITSTLC
ILAILEIKWAGIAVEDWWRNEQFWLIGGTSAHLAAVLQGLLKVIAGIDISFTLTSKSAGDDGDDEFADLY
IVKWTSLMIPPCTIIMVNLIAIAVGICRTIYSNTPQWSNLVGGVFFSFWVLAHLYPFAKGLMGRRGKTPT
IVFVWSGLISISISLLWVAIDPPSGDNQIGGLFQLL
>Rco_29986.m001674
MVKTANSPSSSPVTITVSSGGKERGSRSMGLTSPVPRASISNNPNSPLTNSKNRTSSGGRYCSMSRDDTT
EEINSDFVTYTVHIPPTPDHQPMSVSQSSLDIKNDGKPDRSFISGTIFTGGFNSVTRGHVMDCSMEMTKS
LKSGLVCGMKGCDEKAIRGKCECGFKICRDCYLDCVGANAVGHCPGCKEPYKDVDDEDFDDEEDDDEAKS
EEEDQALPLPKLDKRLSLVKSIKAMNHPPEFDHTRWLFETKGTYGYGNAVWPKDGYGGGSGANEFEHPPD
FGERSRRPLTRKVGVSAAILSPYRLLIAMRLAALGLFLTWRIRHPNREAMWLWGMSITCEVWFALSWLLD
QLPKLCPVNRVTDLSVLKQRFESPNLRNPKGRSDLPGIDVFVSTADPEKEPPLVTANTILSILAVDYPVE
KVACYLSDDGGSLLTFEALAETASFARTWIPFCRKHNIEPRNPEAYFGQKRDFLKNKVRLDFVRERRRVK
REYDEFKVRINSLPESIRRRSDAYNAHEELRAKKKQVEMGGSLSEPLKVPKATWMSDGSHWPGTWTSGES
DHSRGDHAGIIQAMLAPPNSEPAFGAEADAENLIDTMEVDIRLPMLVYVSREKRPGYDHNKKAGAMNALV
RTSAIMSNGPFILNLDCDHYIYNSLALREGMCFMLDRGGDRICYVQFPQRFEGIDPSDRYANHNTVFFDV
SMRALDGLQGPMYVGTGCIFRRTALYGFSPPRTTEHHGWFGRKKIKLFLRKPKTTKKQEDEIALPINCDQ
NDDDADIESLLLPKRFGNSTSLAASIPIAEYQGRLLQDVQGRGNHGRPAGSLAVPREPLDAATVAEAISV
ISCFYEDKTEWGKRVGWIYGSVTEDVVTGYRMHNRGWRSVYCVTKRDAFRGTAPINLTDRLHQVLRWATG
SVEIFFSRNNALFASPRMKFLQRVAYFNVGMYPFTSMFLIVYCILPAVSLFSGQFIVQSLSVTFLVFLLA
ITMTLCLLALLEIKWSGITLHDWWRNEQFWLIGGTSAHPAAVLQGLLKVIAGVDISFTLTSKSAMPEDGD
DEFAELYVVKWSFLMIPPITIMMLNMIAIAVGVARTVYSTYPQWSKLLGGVFFSFWVLSHLYPFAKGLMG
RRGRVPTIVYVWSGLLSIIISLLWVYISPPSGKQDYMKFQFP
>Smo_85326
MASPSSSLSITGGKSFRKLISPKSFKTATTPSPNSSGTRRTSSGRYMTLSKDDQDLGGEVSSEFNPSYHV
HIPPTPDNQPMSATPADQILAAKVEQQFVSNTIFSGGFNSVTRGHVLEKMVEADASHPQMACARSGVCSV
EGCDGKSMRDERGEDITPCECAYRICRECYVDALESTGKCPGCKEAYKVIDPDGEVLPLPPPPGRVDRRL
SLLRSSKPSLLMRTQTSDFDHARWLYETKGTYGYGNALWPKDEAYMESGDDGAPPKFNEKARKPMSRKTG
VSAAILSPYRLLVIVRLAVLGLFLEWRVRHPNRDAMWLWGMSVVCEIWFAFSWVLDQLPKLCPVNRATDL
NALKDRFETPSPENPRGRSDLPGIDVFVSTADPDKEPTLVTANTILSILAAEYPVEKLCCYLSDDGGALI
SFEGLAEAASFARFWVPFCRKHDIEPRNPETYFLLKGDPTKNKLRSDFVKDRRRVKREYDEFKVRINGLP
DAIRRRSDAYNAHEEIRAKRYQIESGGDPSEPLNVPKATWMADGTHWPGTWTSSNKDHSRGDHAGIIQVM
LAPPSSEPLMGSSDEDNLIDTSELDIRLPMLVYVSREKRPGYDHNKKAGAMNALVRTSAIMSNGAFILNL
DCDHYIFNSLALREAMCFMMDRGGDRLCYVQFPQRFEGIDPNDRYANHNTVFFDVNMRALDGVQGPVYVG
TGCVFRRIALYAFDPPRHKSRGCCGDRDSKKKSAKSDIEIASLNGGDDEDAEAQLVPKRFGNSISFLESI
PVAEFQGRPLDAQGVKYGRPPGALTEPREPLDAATVAEAINAISCWYEDKTEWGHRVGWIYGSVTEDVVT
GFRMHDRGWRSVYCVTKRDAFRGSAPINLTDRLHQVLRWATGSVEIFFSRNNALFASSRLKFLQRIAYLN
VGIYPFTSIFLLVYCFLPALSLFTGQFIVQTLNVTFLVYLLTITVTLCLLAVLEIKWSGITLDEWWRNEQ
FWVIGGTSAHLAAVLQGLLKVIAGVDISFTLTSKAGGEGEDDAYADLYIVKWSALMIPPITIMMTNLIAI
GVGVSRTIYSEIPQWSRLLGGVFFSAWVLFHLYPFAKGLMGRRGRTPTIVFIWSGLLAIVISLLWVSISP
PSQAQGIGGGFQFP
>Smo_230382
MASSQQQQQQSTRTNSFRNPAAAPNSTGPQLRSSSGRYRYASRDESEMSDIMSTADFPVSGEFLNPYTVH
IPPTPDNQPMNFSGPTAPQQASQQFVSNAIFTGGYNAITRGHIMEKHPEHGQQLLTGPSTCGVRGCDQLA
MRDEQGNEIHPCECGFSICKECFIDAVSNGGICPGCKEVYKEEDEDDERETESKTKALTPTSGASAATTT
ATAKADPRRLGSRKNTMIVKQSEFDHAKWLFETKGTYGYGNAHWPPNDYNFGPDADPPAFNERSKRPLAR
KSSIPAAIISPYRFLVLFRMVVLVLFLMWRVRNPNRDAVWLWGMSVACEIWFAFSWLLDQLPKLVPVNRH
TDLEALKERFEKPGPNNPKGRSDLPGVDLFVSTADPEKEPPLVTANTILSILAAEYPVEKTACYLSDDGG
ALLTFEALAEAASFAQTWVPFCRKHVIEPRNPETYFALRGDPTKNKSRPDFVKDRRRVKREYDEFKVRIN
GLPEAIRRRSDAYNAHEEIKAKRAQIESGRDVTEPLNIPKATWMSDGTHWPGTWTVTSSEHGRGDHAGII
QVMLAPPSSDPILGTPDTSTIIDTTGIDTRLPMLVYVSREKRPGYDHNKKAGAMNALVRASAIMSNGAFI
LNLDCDHYIYNALAIREAMCFMMDRTGDQICYVQFPQRFEGIDPNDRYANHNSVFFDVNMRALDGIQGPV
YVGTGCCFRRTALYGFDPPRVKDRGCCGGGRKKTSKTKSIEDDDVELQLLPKRFGNSAGFAASVPVAEFQ
GRPLAEQGAKNGRPPGALLVPREPLDATTVAEAIHVISCFYEGKTEWGQRVGWIYGSVTEDVVTGFRMHN
RGWRSVYCVTKVDAFHGTAPINLTDRLHQVLRWATGSVEIFFSRNNALFANTRLKFLQRIAYLNVGVYPF
TSIFLVVYCFLPALSLFTGEFIVQTLSTTFLVYLFVITLTLCLLAVLEIRWSGITLDEWWRNEQFWLIGG
TSAHLVAVLQGLLKVVAGIDISFTLTSKAAGDEQDVYADLYIVKWSALMIPPITIMLTNLIAIAVAVSRE
IYSEVPRWSQLLGGVFFSFWVLCHLYPFAKGLMGRKGRAPTIVFVWAGLLSIIISLLWVSLRNPSGANNI
GGGFQFP
>Smo_83878
MPREENDPGREAVSTAKNYTVLIPPTPDPGFLAAPKTGDMASAMFTGGFQSVTRGHVMEQMKEAKVVMTL
SCAIVGCDGKAMKDEMGEDLSPCECAFRICRDCYFDAINNGGKCPGCKEMYKVLDIEGPNAETLPLPAPR
RLSLLRSNQPGSMKQDFDHTRWLYETKGTYGYGNALWPKDDTYFGDGMPSSFKDKARRPLTRKTNVSAAI
LSPYRLLVFVRLAALGLFITWRIRHPNPEAMWLWGLSIVCELWFAFSWILDQLPKLCPVNRTTNLAVLKD
EFERPTAKNPKGRSDLPGIDIFVSTADPEKEPSLVTANTILSILAAEYPVEKLCCYLSDDGGSLLTFEAL
AEAASFSRIWVPFCRKHSIEPRNPEAYFMLKGDPTKNKVRADFVKDRRRVKREYDEFKVRINGLGDAIRR
RSDAYNAHEEIRAKRIQVDSGCNPGEPLNVPKATWMADGTHWPGTWLSSGSEHGRGDHAGIIQVMLAPPS
SEPLMGSADNDNNLIDTSDCDIRLPMLVYVSREKRAGYDHNKKAGAMNALVRTSAIMSNGAFILNLDCDH
YVYNSLAFREGMCFMMDNGGDRIGFVQFPQRFEGIDHNDRYANHNTVFFDVNMRALDGIQGPVYVGTGCL
FRRVALYGFDPPRCKTRSCWNRRKARLTKKNTGISMEENEDDLEAQTLLPKRYGTSTSFVASISNAEFQG
RPLSGQGVMLGRPAASLISPREPLDAATVAEAINVISCWYEDKTEWGQNVGWTYGSVTEDVVTGYTMHNK
GWKSVYCVTKRDAFRGTAPINLTDRLHQVLRWATGSVEIFYSRNNALFASTRMKFLQRIAYLNVGIYPFT
SIFLTVYCFLPALSLLTGKFIVQTLNVTFLVYLLIITVTICLLAVLEIRWSGITLDEWWRNEQFWVIGGT
SAHLVAVFQGLLKVIAGIDISFTLTSKNSGDEDDEFAELYMVKWSALMIPPLTIMMVNLIAIAVAVSRTV
YSPVPQWSKLLGGVFFSVWVLFHLYPFSKGLMGRRRRTPTIIFVWSGLLAIVISLLWVSLSSSSLTPDKG
MGIGGSFQFP
>Solyc05g053560.2.1
MATSSNPRKSDPNRPPQAVKFSRRTSSGRVVSLSRDDDLDVPGDNQNDYINYTVMMPPTPDNQPGVDASG
DKPDGPGPYGSSRFRTESQRRVSSRGGEDDDGGARGDNTSGLDRRVSVLKSNNNKSMLLRSQTQDFDHNR
WLFETKGKYGIGNAFWQQDDDSYDHDTGMSMSDFMDKPWKPLTRKSKVPPEIISPYRLLIVIRLVVLIFF
LTWRISNPNPDAMWLWGVSIVCELWFAFSWLLDILPKFNPINRTADLAALKEKFETPSPTNPHGRSDLPG
VDVFISTADPDKEPPLVTANTILSILAVEYPVEKISIYISDDGGAIFNFEAMAEAVIFGQLWVPFCRKHN
IEPRNPDSYFSQKTDPTKNKKRPDFVKDRRWIKREYDEFKVRINGLPDVIRKRCEMHNSKEEKKEKALAK
ENNGGSVPEDFKFQKATWMADGTHWPGTWYEPMADHKKGDHAGILQIMSKVPVNDPIMGGPNEKQLDFTG
IDIRLPMFAYVSREKRPGYDHNKKAGAMNALVRASAILSNGPFILNLDCDHYVYNSMAIQEGMCYMMDRG
GDRICYLQFPQRFEGIDPSDRYANHNTVFFDGNMRALDGLQGPVYVGTGCMFRRYALYGFHPPRANEYTG
FLGKNKKQANVALPSELDDDSQPLTGHPDLDLPKQFGNSTMFVESIAVAEFQGRPLADHITVKNGRPPGA
LLIPRPPLDAPTVAEAIAVISCWFEDKTEWGDRIGWIYGSVTEDVVTGYRMHNRGWRSVYCITKRDAFRG
TAPINLTDRLHQVLRWATGSVEIFYSRNNPILASPRLKFLQRIAYFNVGVYPFTSIFLVVYCFIPAFCLF
TGQFIVQNLNVFFLSYLLLITVTLVLISLLEVKWSGIALEELWRNEQFWLIGGTSAHFAAVIQGLLKVIA
GVEISFTLTSKSAAEDEDDIYADLYVVKWTSLFILPLTIMVVNIMALVIGISRTIYSVIPQWNRLFGGVF
FSFWVLSHLYPFAKGLMGRKGRVSTIIYIWSGLIAITVSLLWITLQNNVEGGGNFTI
>Solyc03g097050.2.1
MASKSFKASRSSLSTSSDLPDPQHGKPPLPPHVTFQRRTSSGRYVNYSRDDLDSELSSSDYMNYMVHLPP
TPDNQPMDSISQKVEEQYVSSSLFTGGFNSVTRAHLMDKVIESEANHPQMAGAKGSSCAIPGCDAKVMSD
ERGIDIVPCECDFKICRDCYLDAVKTGDGICPGCKEQYKVTDWEETNGNNRPLPLTGPGGMSRMERRLSI
MKSTKSGLIRSHTSEFDHNRWLFETKGTYGYGNAIWPKEGGFVNGKDDDIMEPTELMSKPWRPLTRKLKI
PAAILSPYRLLIVIRFVVLGLFLAWRVNHPNNDAVWLWGMSVVCEIWFAFSWILDQLPKLCPINRATDLS
VLKDKFETPSPGNPTGRSDLPGVDMFVSTADPEKEPPLVTANTILSILAADYPVEKLACYVSDDGGALLT
FEAMAEAASFANLWVPFCRKHNIEPRNPESYFNLKKDPYKNKVKQDFVKDRRRAKREYDEFKVRINSLPD
SIRRRSDAYHAREEIKAMKQQRQKTDDEPLENVKIPKATWMADGTHWPGTWLNSGPEHSKGDHAGIIQVM
LKPPSDDPLHGNNEDGIIDLTDVDIRLPMLVYVSREKRPGYDHNKKAGAMNALVRASAIMSNGAFILNLD
CDHYVYNSQAIREGMCFMMDRGGDRLCYVQFPQRFEGIDPSDRYANRNTVFFDGNMRALDGLQGPMYVGT
GCLFRRVALYGFDPPRSKDHQSGCCSCCYGRKKKHVNTSEEHRALRRGDSDDEEMNLSLAPKAFGNSAVL
IDSIPVAEFQGRPLADHPAVKNGRPPGALTIPREHLDASTVAEAISVISCWYEEKTEWGQRVGWIYGSVT
EDVVTGYRMHNRGWKSVYCVTKRDAFRGTAPINLTDRLHQVLRWATGSVEIFFSRNNALLSSSKMKFLQK
IAYLNCGIYPFTSIFLIVYCFLPALSLFSGQFIVQTLNVTFLVYLLIITVTLCLLAVLEVKWSGIELEEW
WRNEQFWLIGGTSAHLAAVLQGLLKVVAGIEISFTLTSKSAGDEEDDDFADLYLVKWTSLMIPPITIMMV
NLIAIAVGFSRTIYSVIPQWSRLLGGVFFSFWVLAHLYPFAKGLMGRRGRTPTIVFVWSGLIAITISLLW
VAINPPAGTTQIGGSFQFP
>Solyc08g076320.2.1
MTSRSFKASDSQQGKPSGVTFARRTSSGRYVNLSRESLDSEISGIEFANYTVHIPPTPDNQPMDPSISQR
VEEQYVSNSLFTGGYNSVTRAHLMDKVIESETNHPQMAGAKGSSCAIPGCDGKVMSDERGEDILPCECDF
KICRDCYVDAVKTGDGICPGCKESYKSTDLAENAVDPSGRPLTLASNVSMSKMERRLSLMRSGNKSAIIR
SHSGLMRSQTGDFDHNKWLFETKGTYGYGNAIWPKDGGLGNDKEDHVGEPSELMNKPWRPLTRKLKIPAG
VISPYRLLILIRVVVLGLFLQWRITNPNNDAIWLWYMSIICEVWFAISWLLDQLPKLCPVNRATDLNVLK
EKFETPTPTNPTGKSDLPGIDIFVSTADPEKEPPLVTANTILSILAADYPVEKLSCYISDDGGALLTFEA
MAEAASFANIWVPFCRKHNIEPRNPETYFSLKKDPYKNKVRQDFVKDRRRVKREYDEFKVRINSLPDSIR
RRSDAYNAREEIKAMKLQREAAGDDLLEPIKITKATWMADGTHWPGTWMISAPEHSRGDHAGIIQVMLKP
PSDEPLHGTSSDDGLIDSTEVDIRLPLLVYVSREKRPGYDHNKKAGAMNALVRASAIMSNGPFILNLDCD
HYIYNSEAIREGMCFMMDRGGDRICYVQFPQRFEGIDPSDRYANHNTVFFDVNMRALDGLQGPMYVGTGC
LFRRTALYGFDPPRNKEYHPGCCSCCFGRRKHNATVSSVSDDNRALRMGDFDDEEMNLASFPKRFGNSSF
LIDSIPVAEFQGRPLADHPAVKNGRPPGALTIPRELLDASTVAEAISVISCWYEDKTEWGNRVGWIYGSV
TEDVVTGYRMHNRGWRSIYCVTKRDAFRGTAPINLTDRLHQVLRWATGSVEIFFSRNNAFLASPKMKILQ
RIAYLNCGIYPFTSIFLIVYCFLPALSLFSGQFIVQSLNVTFLTYLLVITLTLCALAVLEIKWSGIALEE
WWRNEQFWLIGGTSAHLAAVLQGLLKVIAGIEISFTLTSKSATDDDDEYADLYIIKWTSLMIPPIVIMMT
NLIAIAVGVSRTIYSTIPQWSRLLGGVFFSFWVLAHLYPFAKGLMGRRGRTPTIVFVWSGLIAITISLLW
VAINPPAGASEIGGSFQFP
>Solyc08g005280.1.1
MAGRSFKPSDPQQGKPPGVTFARRTSSGRYVNLSRDSLDSEISALEFANYTVHMPPTPDNQPFDPSISQR
VEEQYVSNSLFSGGYNSATRAHLMDKVIDSEANHPQMAGTKGSSCAIQGCDGKVMSDGRGDDILPCECDF
KICRDCYIDAVKIGDGMCPGCKEPYKNTDLAENDVDPSRQPLSLHSNVGMSKNERMLSLMRSANKSALIR
SESGLMRSQTGDFDHNRWLFETKGTYGYGNAIWPKDEVFGNDEDDNIGEHSELLNKPWRPLTRKLQIPAA
VLSPYRLLILVRVVVLGLFLQWRISHPNNDAIWLWYMSIVCEIWFAISWLLDQLPKLCPVNRATDLTVLK
EKFETPTSTNPTGKSDLPGMDIFVSTADPEKEPPLVTANTILSILAADYPVEKLSCYVSDDGGALLTFEA
MAEAASFANIWVPFCRKHDIEPRNPDSYFSLKKDPYKNKVRQDFVKDRRRVKREYDEFKVRTNGLTDSIR
RRSDAYNAREEIKALKLQRERAGDEPLEPIKITKATWMADGTHWPGTWMVASPEHSRGDHAGIIQVMLKP
PSDEALHGATADSSMIDFTEVDIRLPMLVYVSREKRPGYDHNKKAGAMNALVRASAVMSNGPFILNLDCD
HYIYNSEAIREGMCFMMDRGGDRLCYVQFPQRFEGIDPNDRYANHNTVFFDVNMRALDGLQGPFYVGTGC
LFRRTALYGFDPPRAKDRHPDCCSCCFGRDKSKAIVADETRGLRMGDIDDEDMDLALFPKRFGNSSVLID
SIPVAEFQGRPLADHPSVKYGRPPGALTIPRELLDASTVAEAVSVISCWYEDKTEWGNRVGWIYGSVTED
VVTGYRMHNRGWKSIYCVTKRDAFRGTAPINLTDRLHQVLRWATGSVEIFFSRNNAFLASPKMKILQRIA
YLNVGIYPFTSIFLIVYCFLPALSLFSGQFIVQSLNVTFLVYLLVISLTLCILALLEIKWSGIALEDWWR
NEQFWLIGGTSAHLAAVFQGLLKVVAGIEISFTLTSKSSGDENDDEFADLYVIKWTSLMIPPITIMMVNL
VAIAVGFSRTIYSTIPQWSRLLGGVFFSFWVLAHLYPFAKGLMGRRGRTPTIVFVWSGLIAITISLLWVA
INPPAGNTEIGGSFQFP
>Solyc10g074620.1.1
MASLTSAPSKKTTRTPGGTNPGGSQGAAGKTGSSSGQTVKFARRTSSGRYVSLSREDLDMSGELSGDYMN
YTVQIPPTPDNQPMDTSVAAKAEEQYVSNSLFTGGFNSVTRAHLMDKVIESEVNHPQMAGSKGSSCSMPA
CDGKIMKDERGNDVIPCECRYKICRDCYMDAQKDTGLCPGCKEAYKVGDLDDEIPNFSNGALSLPAPDGS
KGMMRRNQNGEFDHNKWLFETQGTYGYGNAYWPDERDGDDGDGSMPKTMLDTSADIPWKPLSRKLPIPHS
IISPYRLLIVIRLIVLGFFLTWRIRHPNPDAMWLWFMSIICEVWFAFSWILDQMPKISPVNRSTDLAVLR
EKFEMPSPSNPTGRSDLPGVDMFVSTADPEKEPPLVTANTILSILAADYPVEKLACYISDDGGALLTFEA
MAEAASFADLWVPFCRKHEIEPRNPEAYFLLKGDPTKNKKRIDFVKDRRRVKREYDEFKVRINGLQDSIR
RRSDAFNAREEMKMLKHMKENGTDPAEAIKVQKATWMADGTHWPGSWAVPSRDHGKGDHPGILQVMLKPP
SSDPLMGVGDQDKLLDFSDVDIRLPMFVYMSREKRRGYDHNKKAGAMNALVRASAILSNGAFILNLDCDH
YVYNCLAIREGMCFMMDRGGEDICYIQFPQRFEGIDPSDRYANHNTVFFDGNMRALDGLQGPMYVGTGCM
FRRFALYGFEPANPDKTPQKGAEAQALKATDFDPDLDVNLLPKRFGNSTMLAESIPIAEFQGRPIADHPA
VKYGRPPGALRIPKEPLDATTVAEAVSVISCWYEDKTEWGDRVGWIYGSVTEDVVTGYRMHNRGWRSIYC
ITKRDAFRGSAPINLTDRLHQVLRWATGSVEIFFSGNNAFLATRKLNMLQRLAYLNVGIYPFTSFFLIIY
CFLPALSLISGQFIVQNVNVVFLVFLLTISLCLIGLAILEVKWSGVALEDWWRNEQFWLISGTSAHLAAV
VQGLLKVIAGIEISFTLTSKSAGEDEDDAYAELYMVKWTSLMIPPIVIGMVNIIAIVVAFSRAVFAVVPQ
WGRFIGGAFFAFWVLAHLYPFAKGLMGRRRKTPTIVFVWSGLIAITLSLLWIAIGNPQLGQGQGVAGAGF
QFP
>Solyc01g067520.2.1
MASLTAAPSKKISNKGSSSGQAVKFARRTSSGRYVSMSREDIDMSGELSRDYMNYTVQIPPTPDNQPMDM
SIAAKAEEQYVSNSLFTGGFNSVTRAHLMDKIIESEVYHPQMAGSKGSSCSMPACDGKIMKDERGNDVIP
CECRFKICRDCYMDAQKDVGLCPGCKEAYKVGDLDDEIPNFSNGALSLPAPDGSKGMIRRNQNGEFDHNK
WLFETQGTYGYGNAYWPDDRDGDDGDRGGMPKTMLDTSADIPWKPLSRVLPMSHSLISPYRLLIFIRLVL
LVFFLAWRIQHPNPEAMWLYVMSIICEIWFAFSWLVDQMPRMSPVNRSTDLVVLREKFEMPSPSNPLGRS
DLPAVDIFVSTADPEKEPPLVTANTVLSILAADYPVEKLTCYVSDDGGTLLTFEAMAEATSFADLWVPFC
RKHAIEPRNPEAYFLLKGDPTKNKKRGDFVKDRRRVKREYDEFKVRMNSLQDSIRRRSDAFNAREEMKML
KQMKENETDPAEAIKVQKAIWMADGTHWPGSWSIPSRDHRNDDHPGILQVMLKPPSSDPLMGGGDQDKLL
DFSEVDIRLPMFVYVSREKRREYDHNKKAGAMNALVRASAILSNGAFILNLNYDHYIYNCLAIREGMCFM
MDRGGEDICFIQFPQRFEGIDPSDRYANHNTVFFDGNMRALDGLQGPMNVGTGCMFRRFALYGFEPTKPD
KTPQKDVEAEALKATEVDYDFDVNVLTKRFGNSTMLAESIPIAEFQGRPIADHPAVKFGRPPGALRTPKE
PLDATNVAEAVSVISCWYEENTDWGIRMGWIYGSVMEDLVTGYRMHNLGWRSIYCITKRDAFRGSAPINL
TDRLHQVLRWAIGSVEIFYSRNNAILGTRKLKFLQRIAYINVSIYPCTSIFLVVFCFLPALCLISGQFVV
QNFSVAFLVYLFGLSICIIGSAILEVKWSGVSLEDWWRNEQFWVISGTSSHLAAVVLGLLKVFMGFETSF
TPTSNKPVGEDVDEAYAELYMVKWTPLMIPPIVIGMVNIIAVVVAFSRAIFAIIPQWGKFIGGAFFAFWV
LAHLYPFAKGLMGKRRKTPTIVFVWSGLIAITLSLLWIAFANPAAGPAAVQGVAGGGFQFP
>Solyc09g075550.2.1
MGLIDSQSLSSSPVKITVTSSPTGGCHGLTSPIRRHSLSTNPNSPLSGKGLRGSSGGRYLSMSKESTDEF
VAYTVHIPPTPDNRTVVDSQNSPIGVGSSRKSYGYGNPSDGYIKDTIFTGGFNSATKAHVRKSSEDEPMV
MKCKTMCQMEGCDEKKAEEKCECGFVICRECYLDCVGIDGGYCPGCKESYKGISDDESDEPRSEAKDQAN
PLPSRGRGGRMEKNFSLVQSFKNPNQDFDHTRWLFETKGTYGYGNALWPSDGHEFGRGIDRSENPPDFSD
RRNRPLTRKVGISAAIISPYRLLMVLRLGALACFLTWRISHPNHDALWLWIMSVVCEVWFAISWLLDQLP
KLCPVKRITDLSVLKERFESSGPNLRNPKGLSDLPGIDVFVSTADAEKEPPLVTANTILSILAVDYPVEK
VACYLSDDGGSLVTFEALAEAASFARIWVPFCKKHKIEPRNPESYFGQKRDPLKNKVKLDFVRDRRRVKR
EYDEFKVRINALPESIRRRSDAYNTQQELRAKRKQVELGEDLSEPIKVPKATWMSDGTHWHGTWSSAEEG
HSRGDHEGIIQIMLVPPNAEPLYGNEVDEKNMIDTTVVDVRLPMLVYVSREKRPGFDHNKKAGAMNALVR
ASAIMSNGAFILNLDCDHYIYNSLAMREGMCFMLDKGGDRICYVQFPQRFEGVDPNDRYANHNTVFFDVG
MRALDGLQGPMYVGTGCIFRRIALYGFSPPRATEHRGWFGSRKTRKLLRKPNIQKDQEDDEMFLPMIGNK
DDEEEVSRSLLTKQFGNSIPLVDSIAVAEFGGRLLHELRGKGCQGRPAGSLAVHREPLDASALAEAVGVI
SCYYEDKTEWGNRVGWIYGSITEDVVTGYRMHNRGWRSIYCVTKRDAFRGTAPINLTDRLIQVLRWATGS
VEIFFSRNNALFASPRMKFLQRVAYFNVGMYPFTSIFLLVYCLLPALSLFSGKFIVQSLNVTFLVFLLAI
TITLSMLALLEIKWSGITLHDWWRNEQFWLIGGTSAHPAAVIQGLLKVIAGVDISFTLTSKSATPDDGED
EFAELYEFRWTVLMIPPITIILINMIAIAVGTFRTVYSPFPQWSKLLGGVFFSFWVLSHLYPFAKGLMGK
RGKIPTIVFLWSALICIVISLLAVYVYPPSGHQDFSSFQFP
>PGSC0003DMP400033293
MATSSNPRKTDPNRPPQAVKFSRRTSSGRVVSLSRDDDLDVPGDNQNDYINYTVMMPPTPDNQPGAGDAS
GDKPDGPGPYGSSRFRTESQRRMGSRGGEDDDGGARGENASGLDRRVSVLKSNNNKSMLLRSQTQDFDHN
RWLFETKGKYGIGNAFWQQDEDSYDHDTGMSMSDFMDKPWKPLTRKSKVPPEIISPYRLLILIRLVVLIF
FLTWRITNPNPDAMWLWGVSIVCELWFAFSWLLDILPKFNPINRSADLAALKEKFETPSPSNPHGRSDLP
GVDVFISTADPDKEPPLVTANTILSILAVEYPVEKVSVYISDDGGAIYNFEAMAEAVIFGQLWVPFCRKH
NIEPRNPDSYFSQKTDPTKNKKRPDFVKDRRWIKREYDEFKVRINGLPDVIRKRCEMHNSKEEKKEKALA
KENNGGSVPEDFKFQKATWMADGTHWPGTWYEPIADHKKGDHAGILQIMSKVPVNDPIMGGPNEKQLDFT
GIDIRLPMFAYVSREKRPGYDHNKKAGAMNALVRASAILSNGPFILNLDCDHYVYNSMAIQEGMCYMMDR
GGDRICYLQFPQRFEGIDPSDRYANHNTVFFDGNMRALDGLQGPVYVGTGCMFRRYALYGFHPPRANEYT
GFLGQNKKQAKNVALPSELDDDSQPLTGHPDLDLPKQFGNSTMFVESIAVAEFQGRPLADHITVKNGRPP
GALLIPRPPLDAPTVAEAIAVISCWFEDKTEWGDRIGWIYGSVTEDVVTGYRMHNRGWRSVYCITKRDAF
RGTAPINLTDRLHQVLRWATGSVEIFYSRNNPILASPRLKFLQRIAYFNVGVYPFTSIFLVVYCFIPAFC
LFTGQFIVQNLNVYFLSYLLLITVTLVLISLLEVKWSGIGLEELWRNEQFWLIGGTSAHFAAVIQGLLKV
IAGVEISFTLTSKSTGEDEDDIYADLYVVKWTSLFILPLTIMVVNIMALVIGISRTVYSIIPQWNRLFGG
VFFSFWVLSHLYPFAKGLMGRKGRVSTIIYIWSGLIAITVSLLWITLQNNVEGGGNFNI
>PGSC0003DMP400005705
MASKSFKASRSSLSTSSDLPDPQHGKPPLPPHVTFQRRTSSGRYVNYSRDDLDSELSSSDYMNYMVHLPP
TPDNQPMDSISQKVEEQYVSNSLFTGGFNSVTRAHLMDKVIESEANHPQMAGAKGSSCAIPGCDAKVMSD
ERGIDIVPCECDFKICRDCYLDAVKTGDGICPGCKEQYKVTDWEEANGNNRPLPLTGPGGMSRMERRLSI
MKSTKSGLIRSHTSEFDHNRWLFETKGTYGYGNAIWPKEGGFVNGKDDDIMEPTELMSKPWRPLTRKLKI
PASILSPYRLLIVVRFVVLGLFLAWRVNHPNKDAVWLWGMSVVCEIWFAFSWILDQLPKLCPINRATDLS
VLKEKFETPSPGNPTGRSDLPGVDMFVSTADPEKEPPLVTANTILSILAADYPVEKLACYVSDDGGALLT
FEAMAEAASFANIWVPFCRKHKIEPRNPESYFNLKKDPYKNKVKQDFVKDRRRAKREYDEFKVRINSLPD
SIRRRSDAYHAREEIKAMKQQRQKTDDEPLENVKIPKATWMADGTHWPGTWLNSGLEHSKGDHAGIIQVM
LKPPSDDPLYGNNEDGIIDLTDVDIRLPMLVYVSREKRPGYDHNKKAGAMNALVRASAVMSNGAFILNLD
CDHYIYNSQAIREGMCFMMDRGGDRLCYVQFPQRFEGIDPSDRYANRNTVFFDGNMRALDGLQGPMYVGT
GCLFRRVALYGFDPPRSKDHQSGCCSCCYGRKKKHVNTSEEHRALRRGDSDDEEMNLSLAPKAFGNSAVL
IDSIPVAEFQGRPLADHPAVKNGRPPGALTIPREHLDASTVAEAISVISCWYEEKTEWGQRVGWIYGSVT
EDVVTGYRMHNRGWKSVYCVTKRDAFRGTAPINLTDRLHQVLRWATGSVEIFFSRNNALFSSSKMKFLQK
IAYLNCGIYPFTSIFLIVYCFLPALSLFSGQFIVQTLNVTFLVYLLIITVTLCLLAVLEVKWSGIELEEW
WRNEQFWLIGGTSAHLAAVLQGLLKVVAGIEISFTLTSKSAGDEEDDDFADLYLVKWTSLMIPPITIMMV
NLIAIAVGFSRTIYSVIPQWSRLLGGVFFSFWVLAHLYPFAKGLMGRRGRTPTIVFVWSGLIAITISLLW
VAINPPAGTTQIGGSFQFP
>PGSC0003DMP400004269
MTSRSFKASDSQQGKHSGVTFARRTSSGRYVNLSRESLDSEISGIEFANYTVHIPPTPDNQPMDPSISQR
VEEQYVSNSLFTGGYNSVTRAHLMDKVIESETNHPQMAGAKGSSCAIPGCDGKVMSDERGEDILPCECDF
KICRDCYVDAVKTGDGICPGCKEPYKSTDLAENAVDPSGRPLTLPSNVSMSKMERRLSLMRSGNKSAIIR
SHSGLMRSQTGDFDHNKWLFETKGTYGYGNAIWPKDGGIGNDKEDQGGEPSELLNKPWRPLTRKLKIPAG
VISPYRLLILIRVVVLGLFLQWRITNPNNDAIWLWYMSIICEVWFAISWLLDQLPKLCPVNRATDLNVLK
EKFETPTPTNPTGKSDLPGIDIFVSTADPEKEPPLVTANTILSILAANYPVEKLSCYISDDGGALLTFEA
MAEAASFANIWVPFCRKHIIEPRNPETYFSLKKDPYKNKVRQDFVKDRRRVKREYDEFKVRINSLPDSIR
RRSDAYNAREEIKAMKLQREAAGDDLLEPIKITKATWMADGTHWPGTWMISAPEHSRGDHAGIIQVMLKP
PSDEPLHGTSSDDGLIDSTEVDIRLPLLVYVSREKRPGYDHNKKAGAMNALVRASAIMSNGPFILNLDCD
HYIYNSEAIREGMCFMMDRGGDRICYVQFPQRFEGIDPSDRYANHNTVFFDVNMRALDGLQGPMYVGTGC
LFRRTALYGFDPPRNKEYHPGCCSCCFGRRKNNATVSSVSDDNRALRMGDFDDEEMNLASFPKRFGNSSF
LIDSIPVAEFQGRPLADHPAVKNGRPPGALTIPRELLDASTVAEAISVISCWYEDKTEWGNRVGWIYGSV
TEDVVTGYRMHNRGWRSIYCVTKRDAFRGTAPINLTDRLHQVLRWATGSVEIFFSRNNAFLASPKMKILQ
RIAYLNCGIYPFTSIFLIVYCFLPALSLFSGQFIVQSLNVTFLTYLLVITLTLCALAVLEIKWSGIALEE
WWRNEQFWLIGGTSAHLAAVLQGLLKVIAGIEISFTLTSKSATDDDDEFADLYIIKWSSLMIPPIVIMMT
NLIAIAVGVSRTIYSTIPQWSRLLGGVFFSFWVLAHLYPFAKGLMGRRGRTPTIVFVWSGLIAITISLLW
VAINPPAGASEIGGSFQFP
>PGSC0003DMP400032242
MAGRSFKPSDLQQGKPPGVTFARRTSSGRYVNLSRDSLDSEISGLEFANYMVHMPPTPDNQPFDPSISQR
VEEQYVSNSLFSGGYNSATRAHLMDKVIDSEANHPQMAGTKGSSCAIQGCDGKVMSDGRGDDILPCECDF
KICRDCYIDAVKIGDGMCPGCKEPYKNTDLAENDVDPSRQPLSLHSNVGMSKNERMLSLMRSANKSALIR
SESGLMRSQTGDFDHNRWLFETKGTYGYGNAVWPKDEVFGNDEDDNIGEHSELLNKPWRPLTRKLKIPAA
VLSPYRLLILIRVVVLGLFLQWRISHPNNDAIWLWYMSIVCEIWFAISWLLDQLPKLCPVNRATDLTVLK
EKFETPTSTNPTGKSDLPGMDIFVSTADPEKEPPLVTANTILSILAADYPVEKLSCYVSDDGGALLTFEA
MAEAASFANIWVPFCRKHDIEPRNPDSYFSLKKDPYKNKVRQDFVKDRRRVKREYDEFKVRTNGLTDSIR
RRSDAYNAREEIKALKLQRERAGDEPLEPIKITKATWMADGTHWPGTWMVASPEHSRGDHAGIIQVMLKP
PSDEALHGATADSSMIDFTEVDIRLPMLVYVSREKRPGYDHNKKAGAMNALVRASAVMSNGPFILNLDCD
HYIYNSEAIREGMCFMMDRGGDRLCYVQFPQRFEGIDPNDRYANHNTVFFDVNMRALDGLQGPFYVGTGC
LFRRTALYGFDPPRAKDRHPDCCSCCFGRGKSKAIVADETRGLRMGDIDDEDMDLALFPKRFGNSSVLID
SIPVAEFQGRPLADHPSVKYGRPPGALTIPRELLDASTVAEAVSVISCWYEDKTEWGNRVGWIYGSVTED
VVTGYRMHNRGWKSIYCVTKRDAFRGTAPINLTDRLHQVLRWATGSVEIFFSRNNAFLASPKMKILQRIA
YLNVGIYPFTSIFLIVYCFLPALSLFSGQFIVQSLNVTFLVYLLVISLTLCILALLEIKWSGIALEDWWR
NEQFWLIGGTSAHLAAVFQGLLKVVAGIEISFTLTSKSSGDENDDAFADLYVIKWTSLMIPPITIMMVNL
VAIAVGFSRTIYSTIPQWSRLLGGVFFSFWVLAHLYPFAKGLMGRRGRTPTIVFVWSGLIAITISLLWVA
INPPAGNTEIGGSFQFP
>PGSC0003DMP400029386
MASLTGAPSKKTTRTPGGTNPGGSQGAGGKTGSSSGQTVKFARRTSSGRYVSLSREDLDMSGELSGDYMN
YTVQIPPTPDNQPMDTSVAAKAEEQYVSNSLFTGGFNSVTRAHLMDKVIESEVNHPQMAGSKGSSCSMPA
CDGKIMKDERGNDVIPCECRFKICRDCYMDAQKDTGLCPGCKEAYKVGDLDDEIPNFSNGALSLPAPDGS
KGMMRRNQNGEFDHNKWLFETQGTYGYGNAYWPDERDGDDGDRAMNKTMLDTSADIPWKPLSRKLPIPHS
IISPYRLLIVIRLIVLGFFLTWRIRHPNPDAMWLWFMSIICEVWFAFSWILDQMPKISPVNRSTDLLVLR
EKFEMPSPSNPTGRSDLPGVDMFVSTADPEKEPPLVTANTILSILAAEYPVDKLACYISDDGGALLTFEA
MAEAASFADLWVPFCRKHAIEPRNPEAYFLLKGDPTKNKKRIDFVKDRRRVKREYDEFKVRINGLQDSIR
RRSDAFNAREEMKMLKHMKENGTDPAEAIKVQKATWMADGTHWPGSWAVPSRDHGKGDHPGILQVMLKPP
SSDPLMGVGDQDKLLDFSDVDIRLPMFVYVSREKRRGYDHNKKAGAMNALVRASAILSNGAFILNLDCDH
YVYNCLAIREGMCFMMDRGGEDICYIQFPQRFEGIDPSDRYANHNTVFFDGNMRALDGLQGPMYVGTGCM
FRRFALYGFEPANPDKTPQKGAEAQALKATDFDPDLDVNLLPKRFGNSTMLSESIPIAEFQGRPIADHPA
VKYGRPPGALRAPKEPLDATTVAEAVSVISCWYEDKTEWGDRVGWIYGSVTEDVVTGYRMHNRGWRSIYC
ITKRDAFRGSAPINLTDRLHQVLRWATGSVEIFFSGNNAFLASRKLNVLQRLAYLNVGIYPFTSFFLIIY
CFLPALSLISGQFIVQNVNVVFLVFLLTISLCLIGLAILEVKWSGVALEDWWRNEQFWLISGTSAHLAAV
IQGLLKVIAGIEISFTLTSKSAGDDEDDAYAELYMVKWTSLMIPPIVIGMVNIIAIVVAFSRAVFAVVPQ
WGRFIGGAFFAFWVLAHLYPFAKGLMGRRRKTPTIVFVWSGLIAITLSLLWIAIGNPQIGQGQGVAGAGF
QFP
>PGSC0003DMP400039288
MASLTGAPSKKTSKGSSSTQSVKFARRTSSGRYVSMSREDIDLSGELSRDYMNYTVQIPPTPDNQPMDMS
IAAKAEEQYVSNSLFTGGFNSVTRAHLMDKIIESEVYHPQMAGSKGSSCSMPACDGKIMKDERGNDVIPC
ECRFKICRDCYMDAQKDVGLCPGCKEAYKVGDLDDEIPNFSNGALSLPAPDGSKGMIRRNQNGEFDHNKW
LFETQGTYGYGNAYWPDDRDGDDGDRSMPKTMLDTSADIPWKPLSRVLPMSHSIISPYRLLIFIRLVLLG
FFLAWRIQHPNPEAMWLYVMSIICEVWFAFSWFLDQMPRISPVNRSTDLVVLREKFEMPSPSNPLGRSDL
PGVDIFVSTADPEKEPPLVTANTVLSILAADYPVEKLACYVSDDGGTLLTFEAMAEATSFADLWVPFCRK
HAIEPRNPEAYFLLKGDPTKNKKRGDFVKDRRRVKREYDEFKVRINSLQDSIRRRSDAFNAREEMKMLKQ
MKENETDPAEAIKVQKAIWMADGTHWPGSWSIPSRDHRNGDHPGILQVMLKPPSSDPLMGGGDQDKLLDF
SDVDIRLPMFVYVSREKRREYDYNKKAGAMNALVRASAILSNGAFILNLNYDHYIYNCLAIREGMCFMMD
RGGEDICFIQFPQRFEGIDPSDRYANHNTVFFDGNMRALDGLQGPMYVGTGCMFRRFALYGFEPTKPDKT
PQKDAEAEALKATEVDYDFDVNILTKKFGNSTMLAESIPIAEFQGRPIADHPAVKFGRPPGALRTPKEPL
DATNVAEAVSVISCWYEENTEWGTRMGWIYGSVMEGVVTGYRMHNLGWRSIYCITKRDAFRGSAPINLTD
RLHQVLRWAIGSVEIFYSRNNAILASRKLKFLQRLAYLNVSIYPFTSFFLVVFCFLPALCLISGQFIVQN
FNVAFLVYLLTISICIIGSAILEVKWSGVALEDWWRNEQFWVISGTSSHLAAVVLGLLKVFMGCETSFTP
TSKSIGEDVDEAYAELYMVKWTPLMIPPIVIGMVNIIAVVVAFSRAIFAIVPQWGKFIGGAFFAFWVLAH
LYPFAKGLMGKRRKTPTIVFVWSGLIAITISLLWIAFGNPQAGPGAVQGVAGGGFQFP
>PGSC0003DMP400055037
MGLIDSQSLSSPVKITVTSSPTGGCHGLTSPIRRHSLSTNPNSPLSGKGLRGSSGGRYLSMSKESTDEFV
AYTVHIPPTPDNRTVADSQNSPVGVGSSRKSYGYGNPSDGYIKDTIFTGGFNSATKAHVRKSSEDEPMVM
KCKTMCQMDGCDEKKAEEKCECGYVICRECYLDCVGFDGGHCPGCKESYKGISDDESDEPRSEAKDQANP
LPSRGRGGRMEKNFSLVQSFKNPNQDFDHTRWLFETKGTYGYGNALWPSDGHEFGRGLDRSENPPDFSDR
RNRPLTRKVGISAAIISPYRLLMVLRLGALACFLTWRISHPNHEALWLWIMSVVCEVWFAISWLLDQLPK
LCPVRRITDLSVLKERFESSGPNLRNPKGLSDLPGIDVFVSTADAEKEPPLVTANTILSILAVDYPVEKV
ACYLSDDGGSLVTFEALAEAASFARIWVPFCKKHKIEPRNPESYFGQKRDPLKNKVKLDFVRDRRRVKRE
YDEFKVRINALPESIRRRSDAYNTQQELRAKRKQVELGEDLSEPIKVPKATWMSDGTHWHGTWSSAEEGH
SRGDHEGIIQIMLVPPNAEPLYGNEADEKNMIDTTDVDVRLPMLVYVSREKRPGFDHNKKAGAMNALVRA
SAIMSNGAFILNLDCDHYIYNSLAMREGMCFMLDKGGDRICYVQFPQRFEGVDPNDRYANHNTVFFDVGM
RALDGLQGPMYVGTGCIFRRIALYGFSPPRATEHRGWFGSRKTRKLLRKPNIQKDQEDDEMFLPMIGNKD
DEEEVSRSLLTKQFGNSIPLVDSIAVAEFGGRLLHELRGKGCQGRPAGSLAVHREPLDASALAEAVGVIS
CYYEDKTEWGNRVGWIYGSITEDVVTGYRMHNRGWRSIYCVTKRDAFRGTAPINLTDRLIQVLRWATGSV
EIFFSRNNALFASPRMKFLQRVAYFNVGMYPFTSIFLLVYCLLPALSLFSGKFIVQSLNVTFLVFLLAIT
ITLCMLALLEIKWSGITLHDWWRNEQFWLIGGTSAHPAAVIQGLLKVIAGVDISFTLTSKSGAPADGEDE
FAELYEFRWTVLMIPPITIILINMIAIAVGTFRTVYSPFPQWSKLLGGVFFSFWVLSHLYPFAKGLMGKR
GKVPTIVFLWSALICIVISLLAVYVYPPSGHQDFSSFQFP
>Sobic.010G146000.1.p
MSSSWSSASKTPVNSTRRPSSGRLPSISNDVDVEDEPEFTSTMSGGGSDYANYTVLMPPTPDNQPYSGGG
GAPSSASAGGTRPDDLPLPPYGPSASSKLVNRRGVAGADDGVGPGSGKMDRRLSTARVPAPSKSLLVRSQ
TGDFDHNRWLFETKGTYGIGNAYWPQDSNAYGVDEDGGVGSAPVKMEDLVDKPWKPLSRKVAIPPGILSP
YRLLVLVRFISLFLFLIWRVTNPNLDALWLWGISIVCEFWFAFSWLLDQMPKLNPINRAVDLSALREKFE
SVTPSNPTGRSDLPGLDVFISTADPYKEPPLTTANSLLSILGTEYPVEKLFVYISDDGGALLTFEAMAEA
CEFAKVWVPFCRKHSIEPRNPDAYFNQKGDPTKGKKRPDFVKDRRWIKREYDEFKVRINGLADLIRRRAN
AMNARERKIARDKAAAASSDAPVADAPTVKATWMADGTHWPGTWLDSAPDHAKGDHASIVQVMIKNPHYD
VVHGDAGSHPYLDFTGVDVRIPMFVYLSREKRPGYDHNKKAGAMNAMVRASAILSNGPFMLNFDCDHYIY
NCMAIREAMCYMLDRGGDRICYIQFPQRFEGIDPSDRYANHNTVFFDGNMRALDGLQGPMYVGTGCLFRR
YAVYAFNPPRTNEYRGIYGQVKVPIDPHGHSAPGAAEELRPLSEHPDHEAPQRFGKSKMFIETIAVAEYQ
GRPLQDHPSVQNGRPPGALLMPRPPLDAATVAESVSVISCWYEDGTEWGLRVGWIYGSVTEDVVTGYRMH
NRGWRSVYCITRRDAFRGTAPINLTDRLHQVLRWATGSVEIFFSKNNALLASQRLKFLQRLSYLNVGIYP
FTSLFLIMYCLLPALSLFSGQFIVATLDPTFLCYLLLITITLMLLCLLEVKWSGIGLEEWWRNEQFWVIG
GTSAHLAAVLQGLLKVIAGIEISFTLTAKAAAEDDDDPFAELYLVKWTSLFIPPLAVIGINIIALVVGVS
RTVYAEIPQYSKLLGGGFFSFWVLAHYYPFAKGLMGRRGRTPTLVYVWAGLISITVSLLWITISPPDDRI
TQGGIEV
>Sobic.001G283400.1.p
MASKGILKNSGSSRMPPSQSAGKPPTAPTSAPTVVFGRRTDSGRFISYSRDDLDSEISSVDFQDYHVHIP
MTPDNQPMDDDDGGGGGTARAEERYVSGSLFTGGFNSVTRAHVMDNKTDDDAAAAGGRRGKGPSACMVEG
CDARAMRDARGDDVLPCECDFRICVDCFTDAVKAGGGACPGCKEPYKNTEWEDLAAGGAAETTRALSLPR
GPAGANGHHKMDRRLSLVKQTNVNQSGEFDHNRWLFETKGTYGYGNAIWPQDGTEDDTDGGAPAGPGHPK
ELLTKPWRPLTRKLRIPAAVISPYRLLVLIRLVALAFFLMWRIKHQNEDAIWLWGMSIVCELWFAFSWVL
DQLPKLCPINRATDLSVLKEKFEMPTPNNPTGKSDLPGIDIFVSTADPEKEPVLVTANTILSILAADYPV
EKLACYLSDDGGALLTFEAMAEAASFANLWVPFCRKHDIEPRNPDSYFNLKRDPFKNKVKPDFVKDRRRI
KREYDEFKVRVNGLPDAIRRRSDAYHAREEIQAMNLQREKLKGGGDEPFEPVKIPKATWMADGTHWPGTW
LQPSQDHARGDHAGIIQVMLKPPSDMPMYGNINEKTPLDFAGVDTRLPMLVYVSREKRPGYDHNKKAGAM
NALVRASAIMSNGPFILNLDCDHYIYNSKALREGMCFMMDRGGDRLCYVQFPQRFEGIDPSDRYANHNTV
FFDVNMRALDGLQGPVYVGTGCLFRRIALYGFDPPRSKDHSPGFCSCCLPRRRKASASNANPEETMALRM
GDFDGDSMNLATFPKKFGNSSFLIDSIPVAEFQGRPLADHPSVKNGRPPGALTIPREMLDASIVAEAISV
ISCWYEEKTEWGIRVGWIYGSVTEDVVTGYRMHNRGWKSVYCVTQRDAFRGTAPINLTDRLHQVLRWATG
SVEIFFSRNNALFASSKMKVLQRIAYLNVGIYPFTSIFLIVYCFLPALSLFSGQFIVQTLNVTFLTYLLI
ITITLCLLAMLEIKWSGIALEEWWRNEQFWLIGGTSAHLAAVLQGLLKVIAGIEISFTLTSKQVGDDVED
EFAELYIVKWTSLMIPPLTIIMINLVAIAVGFSRTIYSTIPQWSKLLGGVFFSFWVLAHLYPFAKGLMGR
RGRTPTIVYVWSGLVSITISLLWIAIKPPSQAANSQFGGSFSFP
>Sobic.010G008600.1.p
MASNGGGLRHSNSNRLSRMSYSGTGDDARAQAAVPGDRPMVTFARRTHSGRYVSYSRDDLDSDLGNAGIG
DMSPDRDDQPQQYASYHVHIPATPDNQPMDPAISARVEEQYVSNSLFTGGFNSVTRAHLMDKVIDSEASH
PQMAGAKGSSCAVNGCDAKVMSDERGDDILPCECDFKICAECFADAVKNAGAVCPGCKEPYKSTELEDIV
GAANAGAGARPTLSLPPPPGAAASRMERRLSIMRSQKAMTRSQTGDWDHNRWLFETKGTYGYGNAIWPKE
NEVDAGGVGGGGGGADGQPAEFTTKPWRPLTRKLSIPAAILSPYRLLILIRMVVLALFLMWRIKNKNEDA
MWLWGMSVVCELWFGFSWLLDQLPKLCPVNRATDLAVLKDKFETPTPSNPTGRSDLPGLDIFVSTADPEK
EPPLVTANTILSILAADYPVEKLSCYVSDDGGALLTFEAMAEAASFANMWVPFCRKHNIEPRNPDSYFNL
KKDPYKNKVRQDFVKDRRRVKREYDEFKVRINALPDSIRRRSDAYHAREEIKAMKRQRETALDDAVEPVK
IAKATWMADGTHWPGTWIQPSAEHTRGDHAGIIQVMLKPPSDDPLYGSTGDEGRPLDFTEVDIRLPMLVY
VSREKRPGYDHNKKAGAMNALVRSSAVMSNGPFILNLDCDHYVYNSQAFREGMCFMMDRGGDRIGYVQFP
QRFEGIDPSDRYANHNTVFFDVNMRALDGIMGPVYVGTGCLFRRVALYGFDPPRSKEHGGCCSCCFPQRR
KIKASAAAPEETRALRMADFDEDEMNMSSFPKKFGNSNFLINSIPIAEFQGRPLADHPGVKNGRPPGALT
VPRDLLDASTVAEAISVISCWYEDKTEWGHRVGWIYGSVTEDVVTGYRMHNRGWKSVYCVTKRDAFRGTA
PINLTDRLHQVLRWATGSVEIFFSRNNALLASRRMKFLQRIAYLNVGIYPFTSIFLIVYCFLPALSLFSG
QFIVKTLNVAFLTYLLVITLTLCLLAVLEIKWSGISLEEWWRNEQFWLIGGTSAHLAAVLQGLLKVVAGI
EISFTLTSKSGGDDVDDEFADLYIVKWTSLMIPPIVIMMVNLIGIAVGFSRTIYSEIPQWSKLLGGVFFS
FWVLAHLYPFAKGLMGRRGRTPTIVFVWAGLLSITISLLWVAINPPSGNQQIGGSFTFP
>Sobic.007G100800.1.p
MSNPPQKKAIRNPGAGAGGPAGGSRGPAGNTVKFARRTASGRYVSLSREDIDMEGELGADYTNYTVQIPP
TPDNQPMMDQASVAMKAEEQYVSNSLFTGGFNSVTRAHLMDKVIESEVTHPQMAGSRGSRCAMPACDGKV
MRNERGEDIDPCECRFKICRDCYLDAQKDGCICPGCKEHYKIGEYAEDDPNDASSGKHYLPGPGGGMMNN
SKSLLARNQNGEFDHNRWLFESSGTYGYGNAYWPKGGMYDDDLDDEGGPGGGAGDGMLPEQKPFKPLTRK
IPMPTSIISPYRIFIVIRMFVLLFYLTWRVRNPNMEALWLWGMSIVCELWFAFSWLLDMLPKVNPVNRST
DLAVLKEKFETPSPSNPHGRSDLPGLDVFVSTADPEKEPVLTTATTILSILAADYPVEKLACYVSDDGGA
LLTFEAMAEAASFANIWVPFCKKHDIEPRQPDSYFSIKGDPTKGKRRSDFVKDRRKVKREFDEFKVRING
LPDSIRRRSDAFNAREDMKMLKHLRESGADPAEQPKVKKATWMADGTHWPGTWAVSAPDHAKGNHAGILQ
VMLKPPSPDPLYGMHDEEQLIDFSDVDIRLPMLVYMSREKRPGYDHNKKAGAMNALVRCSAVMSNGPFIL
NFDCDHYINNAQAIREAMCFVMDRGGERIAYIQFPQRFEGIDPSDRYANNNTVFFDGNMRALDGLQGPMY
VGTGCMFRRFALYGFDPPRTTEYTGLLFKKKKVTLSTAGETTDTQSLNHHKQQGGAADFDAELTSMLVPR
RFGNSSALMASIPVAEFQARPLADHTAVLHGRPPGSLTVPRPPLDPPTVAEAVSVISCWYEDKTEWGDRV
GWIYGSVTEDVVSGYRMHNRGWRSVYCIPKRDAFLGTAPINMTDRLHQVLRWATGSVEIFFSRNNAFLAS
RRLMFLQRVAYLNVGIYPFTSIFLLVYCFIPALSLFSGFFIVQTLNVAFLCYLLTITITLIALGILEVKW
SGIELEDWWRNEQFWLISGTSAHLYAVVQGLLKVMAGIEISFTLTAKAAAEDNEDIYADLYVVKWSSLLI
PPITIGMINLIAIAFAFARTVYSDNPRWGKFIGGGFFSFWVLAHLYPFAKGLMGRRGKTPTIVFVWSGLI
SITISLLWVAISPPEASASGRGAGFQFP
>Sobic.008G125700.1.p
MSRRLSLPAGSQVTVTVSPTRGKAAESPGDGVIKRSGGGGIGLTSPAPRHSLGGALASSTTVATLQLSPV
RRSWGSRYASLDGGAGVGDSAEFVHYTVHIPPTPERNVAASADSIDEPAPAAYQDGGAAAEVRPPQRSYI
SGTIFTGGLNQATRGHVLNTSGNSTAVAASGNMSCKMRGCDMPAFLASGAGAGGGPCDCGFMICRECYAD
CVAAAGNCPGCKEPYSAGSDTDDDDVDGEDDEAVSSSEERDQLPLTSMAKRFSIMHSVKIPSNNGGGGGK
PAEFDHARWLFETKGTYGYGNALWPKDGNGGGGFAGFEEPPNFGSRCRRPLTRKTSVSQAILSPYRLLIA
IRLVALGFFLTWRIRHPNPEAVWLWALSVTCEVWFAFSWLLDSLPKLCPIHRAADLDVLAERFELPTARN
PKGHSDLPGIDVFVSTADPEKEPPLVTANTILSILAADYPVEKLACYLSDDGGALLTFEALAETASFART
WVPFCRKHGVEPRCPEAYFGQKRDFLRNKVRVDFVRERRKVKREYDEFKVRVNSLPEAIRRRSDAYNAGE
ELRARRMQQEEAMAAGTLPGALPEAAAAVKATWMSDGSQWPGTWLTSAPDHSRGDHAGIIQAMLAPPTSE
PVLGAEPAESGGLIDTTGVDIRLPMLVYVSREKRPGYDHNKKAGAMNALVRTSAIMSNGPFILNLDCDHY
VHNSAALREGMCFMLDRGGDRVCYVQFPQRFEGIDPNDRYANHNLVFFDVAMRAMDGLQGPMYVGTGCVF
RRTALYGFSPPRATEHHGWLGRKKIKLFLRKPTMGKKTDRENNNDREMMLPPIEDDAFQQLDDIESSALL
PRRFGSSATFVASIPVAEYQGRLLQDTPGAHQGRPAGALAVPREPLDAATVAEAISVISCFYEDKTEWGR
RIGWIYGSVTEDVVTGYRMHNRGWRSVYCVTRRDAFRGTAPINLTDRLHQVLRWATGSVEIFFSRNNALF
ASPRMKLLQRVAYFNVGMYPFTSVFLLVYCVLPAVSLFSGKFIVQSLNATFLALLLVITVTLCMLALLEI
KWSGITLHEWWRNEQFWVIGGTSAHPAAVLQGLLKVIAGVDISFTLTSKPGGAGDDGEEEAFAELYEVRW
SFLMVPPVTIMMVNAVAVAVASARTLYSEFPQWSKLLGGAFFSFWVLCHLYPFAKGLLGRRGRVPTIVFV
WSGLISMTISLLWVYISPPAGARELIGGGGGFSFP
>Thecc1EG020367t1
MATSSPKKSSSNAARPPQAVKFSRRTSSGRVVSLSRDDDIDISGDLSNQNDYINYTVLMPPTPDNQPGSG
SSSDTKPDGQQGTYGASRFASDSQRTSRRVEEEGGESGPAMGAKLDRRVSIMNSANNRSMLLRSQTGDFD
HNRWLFESKARYGIGNAFWQEDDENQYGTDGGVTMSDFMDKPWKPLTRKVKVPPGVLSPYRLLIVIRLVA
LFLFLAWRWQNPNPDAIWLWVLSTVCECWFAFSWLLDILPKLNPINRATDLAALRDKFEQASPSNPTGRS
DLPGVDVFVSTADPEKEPPLVTANTILSILAADYPVEKLACYISDDGGAILTFEAMAEAVRFAEVWVPFC
RKHAIEPRNPDSYFSLKTDPTKNKKRPDFVKDRRWIKREYDEFKVRINGLPESIRKRSEMHNSKEAMKEK
RLAKEKNGGSLPPDFKVEKATWMADGTHWPGTWHNPTADHSKGDHAGILQVMSKVPESEPVLGQPDERKL
DFTGVDIRIPMFSYVSREKRPGYDHNKKAGAMNALVRASAILSNGPFILNLDCDHYVYNSLAIREGMCFM
MDRGGDRVCYIQFPQRFEGIDPSDRYANHNTVFFDGSMRALDGLQGPVYVGTGCMFRRYALYGFHPPRAS
EYSGMFGRIKSQAPIIRAQPESEEDESQPLNVHPDLDLPRKFGNSTMFTESIAVAEFQGRPLADHASVKN
GRPPGALLAPRPPLDAPTVAEAVAVISCWYEDKTDWGGKIGWIYGSVTEDVVTGYRMHNRGWRSVYCVTK
RDAFRGTAPINLTDRLHQVLRWATGSVEIFFSRNNPLLATRRLKFLQRIAYLNVGFYPFTSLFLVTYCFL
PALSLFSGQFIVQGLNVAFLFYLLIITLTLTFLSLLEVKWSGIALEEWWRNEQFWVIGGTSAHLVAVIQG
LLKVIAGIEISFTLTSKSAGDDEDDIYADLYVVKWTSLFILPLTIIVVNLVAVVIAVSRTIYSVIPQWNK
LFGGLFFSFWVLAHMYPFAKGLMGRRGRVPTIVYVWSGLVSITVSLLWISISPPDGNTASAGGGSVQV
>Thecc1EG025462t1
MASKSFKGSRSSLSISSDAAESHKPPIPPTVTFGRRTSSGRYVSYSRDDLDSELGSSDFMNYTVHIPPTP
DNQPMDPSISQKVEEQYVSNSLFTGGFNSVTRAHLMDKVIESEANHPQMAGAKGSSCAIPGCDAKVMSDE
RGADILPCECDFKICRDCYIDAVKTGGGMCPGCKEPYKNTDLDETAVDNNARPLPLPPPGTMSKMERRLS
LMKSTKSVLMRSQTGDFDHNRWLFETRGTYGYGNAIWPKDGNLGNGNNDEVVEPQELISKPWRPLTRKLK
IPAAVLSPYRYSSHCWIVHNVIFLLYVFRLYYGNYTFEGLRLLIFLRVVVLALFLAWRINHPNNDAIWLW
GMSVVCEIWFAFSWLLDQLPKLCPINRATDLNVLKDKFETPSPSNPTGKSDLPGIDVFVSTADPEKEPPL
VTANTILSILAADYPVEKLACYVSDDGGALLTFEAMAEAASFANIWVPFCRKHGIEPRNPESYFNLKRDP
YKNKVKPDFVKDRRRVKREYDEFKVRINSLPDSIRRRSDAYHAREEIKAMKLQRQNREDEPVESVKIPKA
TWMADGTHWPGTWLNAASEHSRGDHAGIIQVMLKPPSDEPLHGTADDGPIDLTDVDIRLPLLVYVSREKR
PGYDHNKKAGAMNALVRASAIMSNGPFILNLDCDHYIYNSQAMREGMCFMMDRGGDRICYVQFPQRFEGI
DPSDRYANHNTVFFDVNMRALDGLMGPVYVGTGCLFRRVALYGFDPPRSKEHHPGCCSCCFFGRNNKHSS
MAHTPEENHALRMGDSDDEEMNLSLLPKRFGNSTFLIDSIPIAEFQGRPLADHPAVKNGRPPGALTIPRE
LLDASTVAEAISVISCWYEDKTEWGHRVGWIYGSVTEDVVTGYRMHNRGWKSVYCVTKRDAFRGTAPINL
TDRLHQVLRWATGSVEIFFSRNNAFLASPRMKLLQRIAYLNVGIYPFTSIFLIVYCFLPALSLFSGQFIV
QTLNVTFLTYLLTITVTLCLLAVLEIKWSGIELEEWWRNEQFWLIGGTSAHLAAVLQGLLKVIAGIEISF
TLTSKSAGDDVDDEFADLYVVKWTSLMIPPITIMMINLIAIAVGFSRTIYSVIPQWSRLLGGVFFSFWVL
AHLYPFAKGLMGRRGRTPTIVFVWSGLIAITISLLWVAINPPSGTNQIGGSFQFP
>Thecc1EG007604t1
MASLSSQPSKKGMRSPGGSGNSQAGSRNSNGQTVKFARRTSSGRYVSLSREDIDISGELSGDYMNYTVHI
PPTPDNQPMDNSVAAKAEEQYVSNSLFTGGFNSVTRAHLMDKVIDSEVSHPQMAGAKGASCSMPACDGKV
MKDERGNDVTPCECRFKICRDCYMDAQKETGLCPGCKEPYRVGDYDDDGPEYSNGTLKLPAPDGKRDPNN
MSMMKRNQGGDFDHNRWLFETSGTYGYGNAFRPHDDIYGDDEDDRLHGDLMENNDKPWKPLSRRIPIPAG
VLSPYRLLIATRLVVLCFFLHWRVVHPNDDAIWLWLMSIVCEIWFAFSWILDQIPKLCPINRSTDLEVLR
EKFDMPSPSNPTGRSDLPGVDLFVSTADPEKEPPLVTANTILSILAADYPVEKVSCYISDDGGALLTFEA
MAEAASFADLWVPFCRKHDIEPRNPETYFSLKVDPTKNKSRSDFVKDRRRMKREYDEFKVRINGLPDSIR
RRSEAFNAREEMKMLKHLRETGADPLEKPKVLKATWMADGTHWPGTWSVPSSEHSKGDHAGILQVMLKPP
SHDPLMGNSEDKLLDFTDIDIRLPMFVYVSREKRPGYDHNKKAGAMNALVRASAVLSNGPFILNLDCDHY
IYNCKAIREGMCFMMDRGGEDICYIQFPQRFEGIDPSDRYANHNTVFFDGNMRALDGVQGPVYVGTGCMF
RRFALYGFDPPNPEKMTQVKESETQPLTTGDFDPDLDVNLLPKRFGNSTLLAESIPIAEFQGRPIADHPA
IKFGRPPGALRIPREPLDAATVAEAVSVISCWYEDKTEWGDRVGWIYGSVTEDVVTGYRMHNRGWRSIYC
ITKRDAFRGSAPINLTDRLHQVLRWATGSVEIFFSRNNAFLASRRLKILQRLAYLNVGIYPFTSIFLIVY
CFLPALSLISGQFIVKTLNVTFLVYLLIITICLITLAILEVKWSGIGLEEWWRNEQFWLISGTSSHLAAC
IQGLLKVIAGIEISFTLTSKSAGEDSDDIYADLYLVKWTSLMIPPIVIAMINIIALAIAFSRTVYSSVPQ
WSKFMGGAFFSFWVLAHLYPFAKGLMGRRRKTPTIVFVWSGLIAITLSLLWIAINPPTGAAQADGLGGST
FEFP
>Thecc1EG016602t1
MASESQVTRRSPTIHHITNSAGDLENEIGGVDFARYTVHIPPTPDNQPMPMEIAMQVVGTEEQYVSNSMF
TGGHNRVTRAHSKKIVDSGTSHPPMVVAEGSFCEIPGCSARMMTNRQGIDVFPCECGFRICKDCYQDAMG
SGDGICPGCKEHYRGLDESEMALASQLRLSTSERRLSMVESKEFLMKSPSNEFDYTQYLYETNKSYGYGN
AVWPMDGASGSKDEIGGDPKVFREKQWKPLTQKSNIRAAVLSPYRLLILIRIVVLGLFLEWRITHPNEDA
IWLWFMSVICEIWIAFSWLLDQLPKLCPVNRAVDLDVLQEKFETASSNNPSGRSDLPGIDVFVSTADPEK
EPPLVTANTILSILAAEYPVEKLACYVSDDGGALLTFEAMAEAASFARIWVPFCRKHGIEPRNPESYFNL
KRDPYKNKVRPDFVRDRRRVKREYDEFKVRINGLSDSIRRRSDAFNTREEVKVLKRWREDNSDEPMEGLK
IPKATWMADSTHWPGTWTVPAPEHSRGDHASIIQVMLDPPSHEPRKGTEGDGNSMNLSEVDIRLPMLVYV
TREKRPGYDHNKKAGAMNALVRASAIMSNGPFILNLDCDHYIYNSLALREGMCFMMDRDGDRICYVQFPQ
RFEGIDPSDRYANHNTVFFDVNMRALDGVQGPVYVGTGCLFRRTALYGFEPPQLQEDTDCCSCCFPRLKK
PATVASAPDVDPEDIQLREDDEMNIALIPKKFGNSSALIDSVRVAAIQGQPLADHPAVKYGRPPGALTMP
REPLDPSTIGEAINVISCWYEDKTEWGQSVGWIYGSVTEDVVTGYRMHNRGWRSVYCVTKRDAFRGTAPI
NLTDRLHQVLRWATGSVEIFFSRNNALLGSPRLKLLQRIAYLNVGIYPFTSIFLIVYCFLPALSLFSGQF
IVQTLNVTFLVYLLAITLTLCALAVLEIKWSGIELEEWWRNEQFWLIGGTSAHLAAVLQGLLKVLAGIEI
SFTLTSKSAGDDVDDDFADLYIFKWTSLMIPPLTIIMVNLIAIAYGVCRTIYSTDPEWSHLLGGVFFSFW
VLAHLYPFAKGLMGRRGKTPTIVYVWSGLIAISISLLWVAIKPPSGNSDIGGSFQFP
>Thecc1EG004744t1
MVKTAASPTSSPVTITVSSGGKETGSRSMGLTSPVPRASIANNPNSPSPLGSRGNRRASSGGRYCSMSKD
EPIEEINSEFVSYTVHIPPTPDHQSISASQTSLSEDGKDGLKLKPERSFISGTIFTGGFNSVTRGHVIDC
SLERPETVKSGLVCGMKGCDEKAIQGKCECGFKICRDCYLDCVGSGGGHCPGCKEPYKDVSDGDDDEDEV
RSEAEDQALPLPSMADFKLDKRLSLVKSFKGQNHSPDFDHTRWLFETKGTYGYGNAVWPKDGYGVGSGAN
GFEHPPDFGERSKRPLTRKVGVSAAILSPYRLIIILRLVALGFFLTWRIRHPNRDAMWLWGMSITCELWF
AFSWLLDQLPKLCPVNRLTDLSVLKERFESPNLRNPKGRSDLPGIDVFVSTADPEKEPPLVTANTILSIL
AVDYPVEKLACYLSDDGGSLLTFEALAETASFARIWVPFCRKHNIEPRNPEAYFGQKRDFLKNKVRLDFV
RERRRVKREYDEFKVRINSLPESIRRRSDAYNAHEELRAKKKQMEMGGNLSDPMKLPKATWMSDGSHWPG
TWASAEPDHSKGDHAGIIQAMLAPPNAEPVYGSEADGDNLIDTTEVDTRLPMLVYVSREKRPGYDHNKKA
GAMNALVRTSAIMSNGPFILNLDCDHYIYNSLALREGMCFMLDRGGDRICYVQFPQRFEGIDPNDRYANH
NTVFFDVSMRALDGLQGPMYVGTGCVFRRTALYGFSPPRATEHHGWFGRRKIKLFLRKPKVTKKAEDEIV
LPINGEHNDDDDADIESLLLPKRFGNSTSLAASIPVAEYQGRLLQDLQGKGNQGRPAGSLAVPREPLDAA
TVAEAISVISCFYEDRTEWGKRVGWIYGSVTEDVVTGYRMHNRGWRSVYCVTKRDAFRGTAPINLTDRLH
QVLRWATGSVEIFFSRNNALFASRRMKFLQRIAYFNVGMYPFTSMFLLVYCILPAVSLFSGQFIVQSLSV
TFLIFLLTITITLCLLAILEIKWSGITLHDWWRNEQFWLIGGTSAHPAAVLQGLLKVIAGVDISFTLTSK
SATPDDGDDEFAELYVVKWSFLMVPPVTIMMVNSIAIAVGVARTMYSPFPQWSKLFGGVFFSFWVLSHLY
PFAKGLMGRRGKVPTIVFVWSGLLSIIISLLWVYISPPSGRQDYMKFQFP
>GRMZM2G061764_P01
MHEGLGRWGLDSLKYGCHSNYTVRMPPTPDNQPYSVGGGAPLSVCAGGTKPDDLPLPPSKLVNRRGGACA
DDGLAGASGKMDRRLSTARVPAPSKSLLVRSQTGDFDHNRWLFETRGTYGIGNAYWPQDSSAYADDEDGG
VGSDPVKMEDLVDKPWKPLSRKVPIPPGILSPYRLLVLVRFISLFLFLIWRATNPNLDALWLWGISIVCE
FWFAFSWLLDQMPKLNPINRAVDLSALREKFESPTPSNPTGRSDLPGLDVFISTADPYKEPPLTTANSLL
SILGTEYPVEKLFVYISDDGGALLTFEAMAEACEFAKVWVPFCRKHSIEPRNPDAYFNQKGDPTKGKKRP
DFVKDRRWIKREYDEFKVRINGLADLIRRRANAMNARERKIARDKAAAASSDAPVADASTVKATWMADGT
HWPGTWLDSAPDHAKGDHASIVQVMIKNPHYDVVHGDAGSHPYLDFTGVDVRIPMFVYLSREKRPGYDHN
KKAGAMNAMVRASAILSNGPFMLNFDCDHYIFNCMAIREAMCYMLDRGGDRICYIQFPQRFEGIDPSDRY
ANHNTVFFDGNMRALDGLQGPMYVGTGCLFRRYAIYGFNPPRTNEYRGIYGQVKVPIDPHGHHAPGAAEE
LRPLSEHPDHEAPQRFGKSKMFIETIAVAEYQGRPLQDHPSVQNGRPPGALLMPRPPLDAATVAESVAMI
SCWYEDGTEWGQRVGWIYGSVTEDVVTGYRMHNRGWRSVYCITRRDAFRGTAPINLTDRLHQVLRWATGS
VEIFFSKNNALLASQRLKFLQRLSYLNVGIYPFTSLFLIMYCLLPALSLFSGQFIVATLDPTFLCYLLLI
TITLMLLCLLEVKWSGIGLEEWWRNEQFWVIGGTSAHLAAVLQGLLKVIAGIEISFTLTAKAAAEDDDDP
FAELYLVKWTSLFIPPLAVIGINIIALVVGVSRAVYAEIPQYSKLLGGGFFSFWVLAHYYPFAKGLMGRR
GRTPTLVYVWAGLISITVSLLWITISPPDDRITQGGVDV
>GRMZM5G870176_P01
MASTGGGGGLRHSNSSRLSRMSFSGGGSDDARAQAAAAPGGDRPMVTFARRTRSGRYVSYSRDDLDSELG
AAGVDMSPDRDEQFASYHVHIPATPDNQPMDPAISARVEEQYVSNSLFTGGFNSVTRAHLMDKVIDSEAS
HPQMAGARGSSCAVNGCDANVMSDERGDDILPCECDFKICAECFADAVKNAGAICPGCKEPYKNTELDDV
VGAAADATAGGRPTLSLPPPPGAAASRMERRLSIMRSQKAMTRSQTGDWDHNRWLFETKGTYGYGNAIWP
KENEVDAAGGLGGGGADGQPAEFTTKPWRPLTRKLSIPAGVLSPYRLLILIRMAVLGLFLTWRIKHKNED
AIWLWGMSVVCELWFGFSWLLDQLPKLCPVNRATDLAVLKDKFETPTPSNPTGRSDLPGLDIFVSTADPE
KEPPLVTANTILSILAADYPVEKLSCYVSDDGGALLTFEAMAEAASFANMWVPFCRKHNIEPRNPDSYFN
LKKDPYKNKVRQDFVKDRRRVKREYDEFKVRINGLPDSIRRRSDAYHAREEIKAMKRQREAALDDAVEPV
KIPKATWMADGTHWPGTWIQPSAEHTRGDHAGIIQVMLKPPSDDPLYGSTGDEGRPLDFTEVDIRLPMLV
YVSREKRPGYDHNKKAGAMNALVRSSAVMSNGPFILNLDCDHYVYNSQAFREGMCFMMDRGGDRIGYVQF
PQRFEGIDPSDRYANHNTVFFDVNMRALDGLMGPVYVGTGCLFRRVALYGFDPPRSKEHGGCCSCCFPQR
RKIKASAAAPEETRALRMADFDEDEMNMSSFPKKFGNSSFLIDSIPIAEFQGRPLADHPGVKNGRPPGAL
TVPRDLLDASTVAEAVSVISCWYEDKTEWGHRVGWIYGSVTEDVVTGYRMHNRGWKSVYCVTKRDAFRGT
APINLTDRLHQVLRWATGSVEIFFSRNNALLASRRMKFLQRIAYLNVGIYPFTSIFLIVYCFLPALSLFS
GQFIVKTLNVTFLTYLLVITLTLCLLAVLEIKWSGISLEEWWRNEQFWLIGGTSAHLAAVLQGLLKVVAG
IEISFTLTSKSGGDDVDDEFADLYIVKWTSLMIPPIVIMMVNLIGIAVGFSRTIYSEIPQWSKLLGGVFF
SFWVLAHLYPFAKGLMGRRGRTPTIVFVWAGLLSITISLLWVAINPPSQNQQIGGSFTFP
>GRMZM2G436299_P01
MASKGILKNSGSRRMPPQGAGSRPPTAPTSAPTVVFGRRTDSGRFISYSRDDLDSEISSVDFQDYHVHIP
MTPDNQPMDEDDSGTARAEDQRYVSGSLFTGGFNTVTRAHVMDKPDGDAAGRRGGGGAKGPSACMVEGCD
ARAMRDARGDDVLPCECDFRVCVDCFTDAVKAGAGVCPGCKEPYKNTEWEGLGAGAAEEVTRALSLPRGP
AGANGHRMERRLSLVKQANVNQSGEFDHNLWLFQTKGTYGYGNAIWPQDEADDDTDGGAPAGHPKELLTK
PWRPLTRKLRIPAAVISPYRLLVLIRLVALAFFLMWRIKHQNEDAIWLWGMSIVCELWFAFSWVLDQLPK
LCPINRATDLSVLKEKFETPTPNNPTGKSDLPGVDIFVSTADPEKEPVLVTANTILSILAADYPVEKLAC
YLSDDGGALLTFEAMAEAASFANLWVPFCRKHDIEPRNPDSYFNLRRDPFKNKVKPDFVKDRRRVKREYD
EFKVRVNGLPDAIRRRSDAYHAREEIQAMNLQREKLKGGGDEPPFEPVKIPKATWMADGTHWPGTWLQPS
QDHARGDHAGIIQVMLKPPSDMPTTMYDAASKTPLDLAGVDTRLPMLVYMSREKRPGYDHNKKAGAMNAL
VRASAIMSNGPFILNLDCDHYIYNSKALREGMCFMMDRGGDRLCYVQFPQRFEGIDPSDRYANHNTVFFD
VNMRALDGLQGPVYVGTGCLFRRIALYGFDPPRSKDHSPGFCSCCLPRRRKPSAASREETMALRMGGFDG
DSMDLATFPKKFGNSSFLIDSIPVAEFQGRPLADHPSVKNGRPPGALTIPREMLDASIVAEAISVVSCWY
EEKTEWGIRVGWIYGSVTEDVVTGYRMHNRGWKSVYCVTQRDAFRGTAPINLTDRLHQVLRWATGSVEIF
FSRNNALFASSKMKVLQRIAYLNVGIYPFTSIFLIVYCFLPALSLFSGQFIVQTLNVTFLTYLLIITVTL
CLLAMLEIKWSGIALEEWWRNEQFWLIGGTSAHLAAVLQGLLKVVAGIEISFTLTSKQVGDDVEDEFAEL
YIVKWTSLMIPPLTIIMINLVAIAVGFSRTIYSTIPQWSKLLGGVFFSFWVLAHLYPFAKGLMGRRGRTP
TIVYVWSGLVSITISLLWIAIKPPSQAANSQFGGSFSFP
>GRMZM2G044269_P01
MSNPPPKKAIRNPGGGAGGPAGGPRGPAGNTVKFARRTSSGRYVSLSREDIDMEGELAADYTNYTVQIPP
TPDNQPMMDPASVAMKAEEQYVSNSLFTGGFNSVTRAHLMDKVIESEVTHPQMAGSKGSRCAMPACDGKV
MRNERGEDIDPCECRFKICRDCYLDAQKEGCLCPGCKEHYKIGEYADDDPNDASSGKHYLPGPGGGMMNN
SKSLLARNQNGEFDHNRWLFESSGTYGYGNAFWPKGGMYDDDLDDEGGPGGGGGDGMLPEQKPFKPLTRK
IPMPTSIISPYRIFIVIRMFVLIFYLTWRVRNPNMEALWLWGMSIVCELWFAFSWLLDMLPKVNPVNRST
DLAVLKEKFETPSPSNPHGRSDLPGLDVFVSTADPDKEPVLTTATTILSILAADYPVEKLACYVSDDGGA
LLTFEAMAEAASFANIWVPFCKKHDIEPRQPDSYFSIKGDPTKGKRRSDFVKDRRKVKREFDEFKVRING
LPDSIRRRSDAFNAREDMKMLKHLRETGADPAEQPKVKKATWMADGTHWPGTWAVSAPDHAKGNHAGILQ
VMLKPPSPDPLYGMHDEEQLIDFSDVDIRLPMLVYMSREKRPGYDHNKKAGAMNALVRCSAVMSNGPFIL
NFDCDHYINYAQAIREAMCFVMDRGGERIAYIQFPQRFEGIDPSDRYANNNTVFFDGNMRALDGLQGPMY
VGTGCMFRRFALYGFDPPRTTEYTGWLFKKKKVTTFGKADQGETDTQSLNSKGAEDFDAELTSMLVPRRF
GNSSALMASIPVAEFQARPLADHPAVLHGRPPGSLTVPRPPLDPPTVAEAVSVISCWYEDKTEWGDRVGW
IYGSVTEDVVSGYRMHNRGWRSVYCIPKRDAFLGTAPINLTDRLHQVLRWATGSVEIFFSRNNAFLASRR
LMFLQRVAYLNVGIYPFTSIFLLVYCFIPALSLFSGFFIVQTLNVAFLCYLLTITVTLIALGVLEVKWSG
IELEDWWRNEQFWLISGTSAHLYAVVQGLLKVMAGIEISFTLTAKAAVDDNEDIYADLYVVKWSSLLIPP
ITIGMINVIAIAFAFARTVYSDNPRWGKFIGGGFFSFWVLAHLYPFAKGLMGRRGKTPTIVFVWSGLISI
TISLLWVAISPPEASAGGRGAGFQFP
>GRMZM2G015886_P01
MSRRLSLPAGSQVTVTVSPTRGKAESPGDGVIKRSGGRIGLTSPAPRHSLGGAGSSTIPTVQLSPVRRSG
GSRYASLDGGAGADDSAEFVHYTVHIPPTPERTVAASADSVDAPAPTAYDEDGGAAGVRAQRSYISGTIF
TGGLNQATRGHVLNTSANSAAVAASANMSCKMRGCDMPAFLSSGAGGGPCDCGFMICRECYADCVAAAGN
CPGCKEPYSAGSDTDDDGEDDEAVSSSEERDQLPLTSMAKRFSLIHSMKMPSNNGGGGGKPAEFDHARWL
FETKGTYGYGNALWPKDGHGGGGGGGGFSGFEEPPNFGSRCRRPLTRKTSISQAILSPYRLLIAIRLVAL
GFFLTWRIRHPNPEAVWLWALSVTCEVWFAFSWLLDSLPKLCPIHRAADLDVLAERFELPTARNPKGHSD
LPGIDVFVSTADPEKEPPLVTANTILSILAADYPVEKLACYLSDDGGALLTFEALAETASFARTWVPFCR
KHGVEPRCPEAYFGQKRDFLRNKVRVDFVRERRKVKREYDEFKVRVNSLPEAIRRRSDAYNAGEELRARR
RQQEEAMAAGTILGALPEAAGAVKATWMSDGSQWPGTWLTSAPDHSRGDHAGIIQAMLAPPTSEPVLGAE
PAESGGLIDTTGVDIRLPMLVYVSREKRPGYDHNKKAGAMNALVRTSAIMSNGPFILNLDCDHYVHNSAA
LREGMCFMLDRGGDRVCYVQFPQRFEGIDPNDRYANHNLVFFDVAMRAMDGLQGPMYVGTGCVFRRTALY
GFSPPRATEHHGWLGRRKIKLLLRKPTMGKKTDRENNSDKEMMLPPIEDDAFQQLDDIESSALLPRRFGS
SATFVASIPVAEYQGRLLQDTPGAHQGRPAGALAVPREPLDADTVAEAISVISCFYEDKTEWGRRIGWIY
GSVTEDVVTGYRMHNRGWRSVYCVTRRDAFRGTAPINLTDRLHQVLRWATGSVEIFFSRNNALFASPRMK
FLQRVAYFNVGMYPFTSIFLLVYCVLPAVSLFSGKFIVQSLNATFLALLLVITITLCLLALLEIKWSGIT
LHEWWRNEQFWVIGGTSAHPAAVLQGLLKVIAGVDISFTLTSKPGTGDDGEEDAFAELYEVRWSFLMVPP
VTIMMVNAVAVAVASARTLYSEFPQWSKLLGGAFFSFWVLCHLYPFAKGLLGRRGRVPTIVFVWSGLISM
TISLLWVYISPPAGARELIGGGGFSFP
>AT2G21770.1
MNTGGRLIAGSHNRNEFVLINADDTARIRSAEELSGQTCKICRDEIELTDNGEPFIACNECAFPTCRPCY
EYERREGNQACPQCGTRYKRIKGSPRVEGDEEDDDIDDLEHEFYGMDPEHVTEAALYYMRLNTGRGTDEV
SHLYSASPGSEVPLLTYCDEDSDMYSDRHALIVPPSTGLGNRVHHVPFTDSFASIHTRPMVPQKDLTVYG
YGSVAWKDRMEVWKKQQIEKLQVVKNERVNDGDGDGFIVDELDDPGLPMMDEGRQPLSRKLPIRSSRINP
YRMLIFCRLAILGLFFHYRILHPVNDAFGLWLTSVICEIWFAVSWILDQFPKWYPIERETYLDRLSLRYE
KEGKPSELAPVDVFVSTVDPLKEPPLITANTVLSILAVDYPVEKVACYVSDDGAAMLTFEALSYTAEFAR
KWVPFCKKFSIEPRAPEWYFSQKMDYLKHKVDPAFVMERRAMKRDYEEFKVKINALVSVSQKVPEDGWTM
QDGTPWPGNNVRDHPGMIQVFLGHSGVCDMDGNELPRLVYVSREKRPGFDHHKKAGAMNSLIRVSAVLSN
APYLLNVDCDHYINNSKAIREAMCFMMDPQSGKKICYVQFPQRFDGIDRHDRYSNRNVVFFDINMKGLDG
IQGPIYVGTGCVFRRQALYGFDAPKKKQPPGRTCNCWPKWCCLCCGMRKKKTGKVKDNQRKKPKETSKQI
HALEHIEEGLQVTNAENNSETAQLKLEKKFGQSPVLVASTLLLNGGVPSNVNPASLLRESIQVISCGYEE
KTEWGKEIGWIYGSVTEDILTGFKMHCHGWRSVYCMPKRAAFKGSAPINLSDRLHQVLRWALGSVEIFLS
RHCPIWYGYGGGLKWLERFSYINSVVYPWTSLPLLVYCSLPAICLLTGKFIVPEISNYAGILFLLMFMSI
AVTGILEMQWGKIGIDDWWRNEQFWVIGGVSSHLFALFQGLLKVLAGVSTNFTVTSKAADDGEFSELYIF
KWTSLLIPPTTLLIINIVGVIVGVSDAINNGYDSWGPLFGRLFFALWVIVHLYPFLKGLLGKQDRVPTII
LVWSILLASILTLLWVRVNPFVSKDGPVLEICGLDCLK
>AT2G25540.1
MVAGSYRRYEFVRNRDDSDDGLKPLKDLNGQICQICGDDVGLTKTGNVFVACNECGFPLCQSCYEYERKD
GSQCCPQCKARFRRHNGSPRVEVDEKEDDVNDIENEFDYTQGNNKARLPHRAEEFSSSSRHEESLPVSLL
THGHPVSGEIPTPDRNATLSPCIDPQLPGIYQLLLLPVRILDPSKDLNSYGLVNVDWKKRIQGWKLKQDK
NMIHMTGKYHEGKGGEFEGTGSNGDELQMVDDARLPMSRVVHFPSARMTPYRIVIVLRLIILGVFLHYRT
THPVKDAYALWLTSVICEIWFAFSWLLDQFPKWYPINRETFLDRLALRYDRDGEPSQLAPVDVFVSTVDP
MKEPPLVTANTVLSILAVDYPVDKVACYVSDDGSAMLTFEALSETAEFSKKWVPFCKKFNIEPRAPEFYF
SQKIDYLKDKIQPSFVKERRAMKREYEEFKVRINILVAKAQKIPEDGWTMEDGTSWPGNNPRDHPGMIQV
FLGHSGGLDTDGNELPRLIYVSREKRPGFQHHKKAGAMNALIRVSAVLTNGAYLLNVDCDHYFNNSKAIK
EAMCFMMDPAIGKKCCYVQFPQRFDGIDLHDRYANRNTVFFDINLKGLDGIQGPVYVGTGCCFNRQALYG
YDPVLTEEDLEPNIIVKSCFGSRKKGKSRKIPNYEDNRSIKRSDSNVPLFNMEDIDEDVEGYEDEMSLLV
SQKRLEKRFGQSPVFIAATFMEQGGLPSTTNPLTLLKEAIHVISCGYEAKTDWGKEIGWIYGSVTEDILT
GFKMHARGWISIYCVPSRPAFKGSAPINLSDRLNQVLRWALGSIEILLSRHCPIWYGYNGRLKLLERIAY
INTIVYPITSIPLLAYCMLPAFCLITNTFIIPEISNLASLCFMLLFASIYASAILELKWSDVALEDWWRN
EQFWVIGGTSAHLFAVFQGLLKVFAGIDTNFTVTSKASDEDGDFAELYVFKWTSLLIPPTTILLVNLVGI
VAGVSYAINSGYQSWGPLMGKLLFAFWVVAHLYPFLKGLLGRQNRTPTIVIVWSALLASIFSLLWVRINP
FVSTTGVMSNSFMGE
>AT4G18780.1
MMESRSPICNTCGEEIGVKSNGEFFVACHECSFPICKACLEYEFKEGRRICLRCGNPYDENVFDDVETKT
SKTQSIVPTQTNNTSQDSGIHARHISTVSTIDSELNDEYGNPIWKNRVESWKDKKDKKSKKKKKDPKATK
AEQHEAQIPTQQHMEDTPPNTESGATDVLSVVIPIPRTKITSYRIVIIMRLIILALFFNYRITHPVDSAY
GLWLTSVICEIWFAVSWVLDQFPKWSPINRETYIDRLSARFEREGEQSQLAAVDFFVSTVDPLKEPPLIT
ANTVLSILALDYPVDKVSCYVSDDGAAMLSFESLVETADFARKWVPFCKKYSIEPRAPEFYFSLKIDYLR
DKVQPSFVKERRAMKRDYEEFKIRMNALVAKAQKTPEEGWTMQDGTSWPGNNTRDHPGMIQVFLGYSGAR
DIEGNELPRLVYVSREKRPGYQHHKKAGAENALVRVSAVLTNAPFILNLDCDHYVNNSKAVREAMCFLMD
PVVGQDVCFVQFPQRFDGIDKSDRYANRNIVFFDVNMRGLDGIQGPVYVGTGTVFRRQALYGYSPPSKPR
ILPQSSSSSCCCLTKKKQPQDPSEIYKDAKREELDAAIFNLGDLDNYDEYDRSMLISQTSFEKTFGLSTV
FIESTLMENGGVPDSVNPSTLIKEAIHVISCGYEEKTEWGKEIGWIYGSITEDILTGFKMHCRGWRSIYC
MPLRPAFKGSAPINLSDRLHQVLRWALGSVEIFLSRHCPLWYGCSGGRLKLLQRLAYINTIVYPFTSLPL
VAYCTLPAICLLTGKFIIPTLSNLASMLFLGLFISIILTSVLELRWSGVSIEDLWRNEQFWVIGGVSAHL
FAVFQGFLKMLAGLDTNFTVTSKTADDLEFGELYIVKWTTLLIPPTSLLIINLVGVVAGFSDALNKGYEA
WGPLFGKVFFAFWVILHLYPFLKGLMGRQNRTPTIVILWSILLASVFSLVWVRINPFVSKTDTTSLSLNC
LLIDC
>AT4G32410.1
MEASAGLVAGSYRRNELVRIRHESDGGTKPLKNMNGQICQICGDDVGLAETGDVFVACNECAFPVCRPCY
EYERKDGTQCCPQCKTRFRRHRGSPRVEGDEDEDDVDDIENEFNYAQGANKARHQRHGEEFSSSSRHESQ
PIPLLTHGHTVSGEIRTPDTQSVRTTSGPLGPSDRNAISSPYIDPRQPVPVRIVDPSKDLNSYGLGNVDW
KERVEGWKLKQEKNMLQMTGKYHEGKGGEIEGTGSNGEELQMADDTRLPMSRVVPIPSSRLTPYRVVIIL
RLIILCFFLQYRTTHPVKNAYPLWLTSVICEIWFAFSWLLDQFPKWYPINRETYLDRLAIRYDRDGEPSQ
LVPVDVFVSTVDPLKEPPLVTANTVLSILSVDYPVDKVACYVSDDGSAMLTFESLSETAEFAKKWVPFCK
KFNIEPRAPEFYFAQKIDYLKDKIQPSFVKERRAMKREYEEFKVRINALVAKAQKIPEEGWTMQDGTPWP
GNNTRDHPGMIQVFLGHSGGLDTDGNELPRLIYVSREKRPGFQHHKKAGAMNALIRVSAVLTNGAYLLNV
DCDHYFNNSKAIKEAMCFMMDPAIGKKCCYVQFPQRFDGIDLHDRYANRNIVFFDINMKGLDGIQGPVYV
GTGCCFNRQALYGYDPVLTEEDLEPNIIVKSCCGSRKKGKSSKKYNYEKRRGINRSDSNAPLFNMEDIDE
GFEGYDDERSILMSQRSVEKRFGQSPVFIAATFMEQGGIPPTTNPATLLKEAIHVISCGYEDKTEWGKEI
GWIYGSVTEDILTGFKMHARGWISIYCNPPRPAFKGSAPINLSDRLNQVLRWALGSIEILLSRHCPIWYG
YHGRLRLLERIAYINTIVYPITSIPLIAYCILPAFCLITDRFIIPEISNYASIWFILLFISIAVTGILEL
RWSGVSIEDWWRNEQFWVIGGTSAHLFAVFQGLLKVLAGIDTNFTVTSKATDEDGDFAELYIFKWTALLI
PPTTVLLVNLIGIVAGVSYAVNSGYQSWGPLFGKLFFALWVIAHLYPFLKGLLGRQNRTPTIVIVWSVLL
ASIFSLLWVRINPFVDANPNANNFNGKGGVF
>AT4G39350.1
MNTGGRLIAGSHNRNEFVLINADESARIRSVQELSGQTCQICGDEIELTVSSELFVACNECAFPVCRPCY
EYERREGNQACPQCKTRYKRIKGSPRVDGDDEEEEDIDDLEYEFDHGMDPEHAAEAALSSRLNTGRGGLD
SAPPGSQIPLLTYCDEDADMYSDRHALIVPPSTGYGNRVYPAPFTDSSAPPQARSMVPQKDIAEYGYGSV
AWKDRMEVWKRRQGEKLQVIKHEGGNNGRGSNDDDELDDPDMPMMDEGRQPLSRKLPIRSSRINPYRMLI
LCRLAILGLFFHYRILHPVNDAYGLWLTSVICEIWFAVSWILDQFPKWYPIERETYLDRLSLRYEKEGKP
SGLAPVDVFVSTVDPLKEPPLITANTVLSILAVDYPVDKVACYVSDDGAAMLTFEALSDTAEFARKWVPF
CKKFNIEPRAPEWYFSQKMDYLKNKVHPAFVRERRAMKRDYEEFKVKINALVATAQKVPEEGWTMQDGTP
WPGNNVRDHPGMIQVFLGHSGVRDTDGNELPRLVYVSREKRPGFDHHKKAGAMNSLIRVSAVLSNAPYLL
NVDCDHYINNSKAIRESMCFMMDPQSGKKVCYVQFPQRFDGIDRHDRYSNRNVVFFDINMKGLDGIQGPI
YVGTGCVFRRQALYGFDAPKKKKPPGKTCNCWPKWCCLCCGLRKKSKTKAKDKKTNTKETSKQIHALENV
DEGVIVPVSNVEKRSEATQLKLEKKFGQSPVFVASAVLQNGGVPRNASPACLLREAIQVISCGYEDKTEW
GKEIGWIYGSVTEDILTGFKMHCHGWRSVYCMPKRAAFKGSAPINLSDRLHQVLRWALGSVEIFLSRHCP
IWYGYGGGLKWLERFSYINSVVYPWTSLPLIVYCSLPAVCLLTGKFIVPEISNYAGILFMLMFISIAVTG
ILEMQWGGVGIDDWWRNEQFWVIGGASSHLFALFQGLLKVLAGVNTNFTVTSKAADDGAFSELYIFKWTT
LLIPPTTLLIINIIGVIVGVSDAISNGYDSWGPLFGRLFFALWVIVHLYPFLKGMLGKQDKMPTIIVVWS
ILLASILTLLWVRVNPFVAKGGPVLEICGLNCGN
>AT5G05170.1
MESEGETAGKPMKNIVPQTCQICSDNVGKTVDGDRFVACDICSFPVCRPCYEYERKDGNQSCPQCKTRYK
RLKGSPAIPGDKDEDGLADEGTVEFNYPQKEKISERMLGWHLTRGKGEEMGEPQYDKEVSHNHLPRLTSR
QDTSGEFSAASPERLSVSSTIAGGKRLPYSSDVNQSPNRRIVDPVGLGNVAWKERVDGWKMKQEKNTGPV
STQAASERGGVDIDASTDILADEALLNDEARQPLSRKVSIPSSRINPYRMVIMLRLVILCLFLHYRITNP
VPNAFALWLVSVICEIWFALSWILDQFPKWFPVNRETYLDRLALRYDREGEPSQLAAVDIFVSTVDPLKE
PPLVTANTVLSILAVDYPVDKVSCYVSDDGAAMLSFESLAETSEFARKWVPFCKKYSIEPRAPEWYFAAK
IDYLKDKVQTSFVKDRRAMKREYEEFKIRINALVSKALKCPEEGWVMQDGTPWPGNNTRDHPGMIQVFLG
QNGGLDAEGNELPRLVYVSREKRPGFQHHKKAGAMNALVRVSAVLTNGPFILNLDCDHYINNSKALREAM
CFLMDPNLGKQVCYVQFPQRFDGIDKNDRYANRNTVFFDINLRGLDGIQGPVYVGTGCVFNRTALYGYEP
PIKVKHKKPSLLSKLCGGSRKKNSKAKKESDKKKSGRHTDSTVPVFNLDDIEEGVEGAGFDDEKALLMSQ
MSLEKRFGQSAVFVASTLMENGGVPPSATPENLLKEAIHVISCGYEDKSDWGMEIGWIYGSVTEDILTGF
KMHARGWRSIYCMPKLPAFKGSAPINLSDRLNQVLRWALGSVEILFSRHCPIWYGYNGRLKFLERFAYVN
TTIYPITSIPLLMYCTLPAVCLFTNQFIIPQISNIASIWFLSLFLSIFATGILEMRWSGVGIDEWWRNEQ
FWVIGGVSAHLFAVFQGILKVLAGIDTNFTVTSKASDEDGDFAELYLFKWTTLLIPPTTLLIVNLVGVVA
GVSYAINSGYQSWGPLFGKLFFAFWVIVHLYPFLKGLMGRQNRTPTIVVVWSVLLASIFSLLWVRIDPFT
SRVTGPDILECGINC
>AT5G09870.1
MNTGGRLIAGSHNRNEFVLINADESARIRSVEELSGQTCQICGDEIELSVDGESFVACNECAFPVCRPCY
EYERREGNQSCPQCKTRYKRIKGSPRVEGDEEDDGIDDLDFEFDYSRSGLESETFSRRNSEFDLASAPPG
SQIPLLTYGEEDVEISSDSHALIVSPSPGHIHRVHQPHFPDPAAHPRPMVPQKDLAVYGYGSVAWKDRME
EWKRKQNEKYQVVKHDGDSSLGDGDDADIPMMDEGRQPLSRKVPIKSSKINPYRMLIVLRLVILGLFFHY
RILHPVNDAYALWLISVICEIWFAVSWVLDQFPKWYPIERETYLDRLSLRYEKEGKPSELAGVDVFVSTV
DPMKEPPLITANTVLSILAVDYPVDRVACYVSDDGAAMLTFEALSETAEFARKWVPFCKKYTIEPRAPEW
YFCHKMDYLKNKVHPAFVRERRAMKRDYEEFKVKINALVATAQKVPEEGWTMQDGTPWPGNNVRDHPGMI
QVFLGNNGVRDVENNELPRLVYVSREKRPGFDHHKKAGAMNSLIRVSGVLSNAPYLLNVDCDHYINNSKA
LREAMCFMMDPQSGKKICYVQFPQRFDGIDKSDRYSNRNVVFFDINMKGLDGLQGPIYVGTGCVFRRQAL
YGFDAPKKKKTKRMTCNCWPKWCLFCCGLRKNRKSKTTDKKKKNREASKQIHALENIEEGTKGTNDAAKS
PEAAQLKLEKKFGQSPVFVASAGMENGGLARNASPASLLREAIQVISCGYEDKTEWGKEIGWIYGSVTED
ILTGFKMHSHGWRSVYCTPKIPAFKGSAPINLSDRLHQVLRWALGSVEIFLSRHCPIWYGYGGGLKWLER
LSYINSVVYPWTSIPLLVYCSLPAICLLTGKFIVPEISNYASILFMALFGSIAVTGILEMQWGKVGIDDW
WRNEQFWVIGGVSAHLFALFQGLLKVLAGVETNFTVTSKAADDGEFSELYIFKWTSLLIPPTTLLIINVI
GVIVGISDAISNGYDSWGPLFGRLFFAFWVILHLYPFLKGLLGKQDRMPTIILVWSILLASILTLLWVRV
NPFVAKGGPILEICGLDCL
>AT5G17420.1
MEASAGLVAGSHNRNELVVIHNHEEPKPLKNLDGQFCEICGDQIGLTVEGDLFVACNECGFPACRPCYEY
ERREGTQNCPQCKTRYKRLRGSPRVEGDEDEEDIDDIEYEFNIEHEQDKHKHSAEAMLYGKMSYGRGPED
DENGRFPPVIAGGHSGEFPVGGGYGNGEHGLHKRVHPYPSSEAGSEGGWRERMDDWKLQHGNLGPEPDDD
PEMGLIDEARQPLSRKVPIASSKINPYRMVIVARLVILAVFLRYRLLNPVHDALGLWLTSVICEIWFAVS
WILDQFPKWFPIERETYLDRLSLRYEREGEPNMLAPVDVFVSTVDPLKEPPLVTSNTVLSILAMDYPVEK
ISCYVSDDGASMLTFESLSETAEFARKWVPFCKKFSIEPRAPEMYFTLKVDYLQDKVHPTFVKERRAMKR
EYEEFKVRINAQVAKASKVPLEGWIMQDGTPWPGNNTKDHPGMIQVFLGHSGGFDVEGHELPRLVYVSRE
KRPGFQHHKKAGAMNALVRVAGVLTNAPFMLNLDCDHYVNNSKAVREAMCFLMDPQIGKKVCYVQFPQRF
DGIDTNDRYANRNTVFFDINMKGLDGIQGPVYVGTGCVFKRQALYGYEPPKGPKRPKMISCGCCPCFGRR
RKNKKFSKNDMNGDVAALGGAEGDKEHLMSEMNFEKTFGQSSIFVTSTLMEEGGVPPSSSPAVLLKEAIH
VISCGYEDKTEWGTELGWIYGSITEDILTGFKMHCRGWRSIYCMPKRPAFKGSAPINLSDRLNQVLRWAL
GSVEIFFSRHSPLWYGYKGGKLKWLERFAYANTTIYPFTSIPLLAYCILPAICLLTDKFIMPPISTFASL
FFISLFMSIIVTGILELRWSGVSIEEWWRNEQFWVIGGISAHLFAVVQGLLKILAGIDTNFTVTSKATDD
DDFGELYAFKWTTLLIPPTTVLIINIVGVVAGISDAINNGYQSWGPLFGKLFFSFWVIVHLYPFLKGLMG
RQNRTPTIVVIWSVLLASIFSLLWVRIDPFVLKTKGPDTSKCGINC
>AT5G44030.1
MEPNTMASFDDEHRHSSFSAKICKVCGDEVKDDDNGQTFVACHVCVYPVCKPCYEYERSNGNKCCPQCNT
LYKRHKGSPKIAGDEENNGPDDSDDELNIKYRQDGSSIHQNFAYGSENGDYNSKQQWRPNGRAFSSTGSV
LGKDFEAERDGYTDAEWKERVDKWKARQEKRGLVTKGEQTNEDKEDDEEEYLDAEARQPLWRKVPISSSK
ISPYRIVIVLRLVILVFFFRFRILTPAKDAYPLWLISVICEIWFALSWILDQFPKWFPINRETYLDRLSM
RFERDGEKNKLAPVDVFVSTVDPLKEPPIITANTILSILAVDYPVNKVSCYVSDDGASMLLFDTLSETSE
FARRWVPFCKKYNVEPRAPEFYFSEKIDYLKDKVQTTFVKDRRAMKREYEEFKVRINALVAKAQKKPEEG
WVMQDGTPWPGNNTRDHPGMIQVYLGKEGAFDIDGNELPRLVYVSREKRPGYAHHKKAGAMNAMVRVSAV
LTNAPFMLNLDCDHYINNSKAIRESMCFLMDPQLGKKLCYVQFPQRFDGIDLNDRYANRNIVFFDINMRG
LDGIQGPVYVGTGCVFNRPALYGYEPPVSEKRKKMTCDCWPSWICCCCGGGNRNHKSDSSKKKSGIKSLF
SKLKKKTKKKSDDKTMSSYSRKRSSTEAIFDLEDIEEGLEGYDELEKSSLMSQKNFEKRFGMSPVFIAST
LMENGGLPEATNTSSLIKEAIHVISCGYEEKTEWGKEIGWIYGSVTEDILTGFRMHCRGWKSVYCMPKRP
AFKGSAPINLSDRLHQVLRWALGSVEIFFSRHCPLWYAWGGKLKILERLAYINTIVYPFTSIPLLAYCTI
PAVCLLTGKFIIPTINNFASIWFLALFLSIIATAILELRWSGVSINDLWRNEQFWVIGGVSAHLFAVFQG
LLKVLFGVDTNFTVTSKGASDEADEFGDLYLFKWTTLLIPPTTLIILNMVGVVAGVSDAINNGYGSWGPL
FGKLFFAFWVIVHLYPFLKGLMGRQNRTPTIVVLWSILLASIFSLVWVRIDPFLPKQTGPLLKQCGVDC
>AT5G64740.1
MNTGGRLIAGSHNRNEFVLINADENARIRSVQELSGQTCQICRDEIELTVDGEPFVACNECAFPVCRPCY
EYERREGNQACPQCKTRFKRLKGSPRVEGDEEEDDIDDLDNEFEYGNNGIGFDQVSEGMSISRRNSGFPQ
SDLDSAPPGSQIPLLTYGDEDVEISSDRHALIVPPSLGGHGNRVHPVSLSDPTVAAHPRPMVPQKDLAVY
GYGSVAWKDRMEEWKRKQNEKLQVVRHEGDPDFEDGDDADFPMMDEGRQPLSRKIPIKSSKINPYRMLIV
LRLVILGLFFHYRILHPVKDAYALWLISVICEIWFAVSWVLDQFPKWYPIERETYLDRLSLRYEKEGKPS
GLSPVDVFVSTVDPLKEPPLITANTVLSILAVDYPVDKVACYVSDDGAAMLTFEALSETAEFARKWVPFC
KKYCIEPRAPEWYFCHKMDYLKNKVHPAFVRERRAMKRDYEEFKVKINALVATAQKVPEDGWTMQDGTPW
PGNSVRDHPGMIQVFLGSDGVRDVENNELPRLVYVSREKRPGFDHHKKAGAMNSLIRVSGVLSNAPYLLN
VDCDHYINNSKALREAMCFMMDPQSGKKICYVQFPQRFDGIDRHDRYSNRNVVFFDINMKGLDGLQGPIY
VGTGCVFRRQALYGFDAPKKKKGPRKTCNCWPKWCLLCFGSRKNRKAKTVAADKKKKNREASKQIHALEN
IEEGRVTKGSNVEQSTEAMQMKLEKKFGQSPVFVASARMENGGMARNASPACLLKEAIQVISCGYEDKTE
WGKEIGWIYGSVTEDILTGFKMHSHGWRSVYCTPKLAAFKGSAPINLSDRLHQVLRWALGSVEIFLSRHC
PIWYGYGGGLKWLERLSYINSVVYPWTSLPLIVYCSLPAICLLTGKFIVPEISNYASILFMALFSSIAIT
GILEMQWGKVGIDDWWRNEQFWVIGGVSAHLFALFQGLLKVLAGVDTNFTVTSKAADDGEFSDLYLFKWT
SLLIPPMTLLIINVIGVIVGVSDAISNGYDSWGPLFGRLFFALWVIIHLYPFLKGLLGKQDRMPTIIVVW
SILLASILTLLWVRVNPFVAKGGPILEICGLDCL
