# Supplementary material for: Evolution, gene expression profiling and 3D modeling of CSLD proteins in cotton
Source: BMC Plant Biol. 2017 Jul 10;17:119. doi: 10.1186/s12870-017-1063-x (PMC5504666; doi:10.1186/s12870-017-1063-x)
Supplement: Supplementary file 6 — The CESA/CSL gene count data from HTseq-count in cotton. (XLSX 31 kb) [file 12870_2017_1063_MOESM6_ESM.xlsx]

## Sheet: Gossypium hirsutum
Additional file 8: Supplementary Table S10. The GhCESA/CSL gene count data from HTseq-count in Gossypium hirsutum
	Cotyledon Y1	Root	Stem Y1	New leaf	Old leaf	Cotyledon Y2	Stem Y2	New leaves	Old leaves	Corollas	Bracts	Calyxs	A&G	Ovule 0 dpa	Ovule 10 dpa	Ovule 20 dpa	Ovule 30 dpa	Ovule 40 dpa	Fiber 10 dpa	Fiber 20 dpa	Boll shell 10 dpa
CotAD_00050_GhCSLC8/5	977	206	512	957	251	57	515	733	168	9	317	22	5	243	330	158	291	179	778	34	639
CotAD_00575_GhCESA8	62	768	664	213	52	2	2762	225	6	34	124	51	150	40	22	5372	176	28	16	36745	614
CotAD_01092_GhCESA3	6	23	5	1	2	2	4	1	0	2	1	1	0	3	9	13	3	0	6	6	2
CotAD_02557_GhCSLG1/2/3	0	0	1	7	0	0	3	5	0	0	0	0	1	0	0	0	0	2	0	0	4
CotAD_04035_GhCSLD2/3	159	304	117	62	87	199	64	85	61	435	58	79	114	105	119	171	27	16	212	52	31
CotAD_04363_GhCESA2/5/6/9	0	0	0	0	0	0	15	0	0	0	0	0	0	0	0	0	0	0	0	0	0
CotAD_04440_GhCSLE1	59	2	7	743	1121	2076	160	440	2104	3	1552	506	3	0	1	0	0	0	0	1	33
CotAD_04441_GhCSLE1	2	0	0	8	16	51	0	1	30	0	4	1	1	0	0	0	0	0	0	0	0
CotAD_04442_GhCSLE1	10	0	1	19	19	21	2	5	41	0	20	3	3	0	0	0	0	0	0	0	2
CotAD_04443_GhCSLE1	0	0	0	0	0	0	0	0	0	0	0	0	0	0	0	0	0	0	0	0	0
CotAD_04444_GhCSLE1	97	3	4	1	1	1	0	3	7	0	4	0	0	3	1	0	2	2	0	0	0
CotAD_04892_GhCESA4	0	0	0	0	0	0	0	0	0	0	0	0	0	0	0	0	0	0	0	0	0
CotAD_05132_GhCSLB1/2/3/4/5/6	1763	11	58	1861	3549	4624	123	571	1996	223	2383	523	587	14	1	12	2	1	1	1	479
CotAD_05303_GhCSLA2	7166	675	2906	1961	486	66	1111	1576	236	33	411	44	21	192	282	307	313	63	1220	23	3207
CotAD_06380_GhCESA2/5/6/9	8370	10682	11255	10096	3865	689	19282	6153	1702	2635	2912	371	137	4027	7599	21697	9399	2983	2666	1368	26375
CotAD_07567_GhCSLC12	246	278	126	403	482	869	446	210	65	282	76	83	133	146	97	109	50	41	472	308	293
CotAD_08175_GhCSLA2/9	18	0	27	22	1	0	4	25	0	1	1	0	1	1	1	3	0	0	0	1	15
CotAD_09825_GhCSLA2	75	115	179	418	158	6	611	534	36	318	70	87	3027	319	279	54	11	6	314	6	843
CotAD_10199_GhCSLJ	1028	665	123	1858	579	683	307	3161	1781	8	717	9	0	81	139	58	11	1	7	0	56
CotAD_10200_GhCSLJ	0	398	70	0	0	0	3	0	0	1	0	0	0	0	0	74	0	0	0	3	0
CotAD_10201_GhCSLJ	103	16	48	153	171	130	8	102	130	3	32	15	4	1	0	0	48	15	0	1	34
CotAD_10202_GhCSLJ	2723	4	54	1205	2420	4829	249	479	3102	911	2306	2283	10	1	0	0	0	0	0	2	65
CotAD_10480_GhCSLC5/8	502	431	277	981	432	109	556	524	139	25	269	21	11	379	398	137	180	158	638	17	1073
CotAD_10634_GhCSLJ	5636	8	544	1778	2827	10219	403	782	4378	93	5472	5021	20	8	0	0	2	3	0	28	935
CotAD_10635_GhCSLJ	0	41	9	0	0	0	0	0	0	1	0	0	0	113	0	2	0	0	0	11	6
CotAD_10636_GhCSLJ	632	1987	275	1483	552	350	444	2259	289	246	241	7	31	783	604	76	69	76	60	0	550
CotAD_11299_GhCSLG1/2/3	13	137	27	6	7	2	1	7	0	0	0	0	0	0	0	2	0	0	0	2	0
CotAD_11301_GhCSLG1/2/3	0	0	0	0	0	0	0	0	0	0	0	0	0	0	0	0	0	0	0	0	0
CotAD_11302_GhCSLG1/2/3	0	1070	237	1	1	1	5	68	0	63	0	7	55	3	1	2	0	0	0	0	7
CotAD_11457_GhCSLD1	0	1	1	2	0	0	11	1	0	16	0	15	556	0	0	4	4	0	0	0	1
CotAD_11643_GhCSLJ	1	12	22	28	88	368	13	0	110	6	224	90	4	1	0	0	0	0	0	12	204
CotAD_11650_GhCSLJ	0	30	4	0	0	1	1	0	32	11	0	86	947	5	28	5	34	24	3	1	183
CotAD_11976_GhCSLD5	143	560	454	477	22	3	213	737	2	1	4	0	11	391	292	265	81	3	16	1	110
CotAD_13312_GhCSLC4	3091	696	6389	452	476	337	373	142	150	30	317	67	18	77	669	406	35	4	2293	59	371
CotAD_16292_GhCSLD5	159	792	646	666	24	5	253	1126	3	1	3	1	21	619	383	404	81	10	34	3	149
CotAD_17594_GhCSLD6	129	384	193	183	300	471	361	124	32	204	47	128	221	390	811	754	63	75	1749	1001	408
CotAD_18415_GhCSLA9	320	670	630	1212	286	19	2016	771	145	104	604	54	90	111	582	97	219	144	798	7	2332
CotAD_18433_GhCESA3	394	508	142	89	47	47	106	49	53	66	40	12	16	90	152	146	44	27	198	193	187
CotAD_19829_GhCSLG1/2/3	0	118	6	0	1	0	0	1	1	355	1	23	218	0	0	0	1	1	0	0	0
CotAD_19830_GhCSLG1/2/3	0	645	33	1	1	0	0	0	5	1399	4	123	1010	0	0	0	3	1	0	0	0
CotAD_19831_GhCSLG1/2/3	0	183	9	0	0	0	0	0	0	1	0	0	0	0	0	0	0	0	0	0	0
CotAD_19832_GhCSLG1/2/3	0	240	21	0	1	0	0	0	0	0	1	0	0	0	0	0	0	0	0	0	0
CotAD_23451_GhCESA1/10	11063	6185	7074	4834	2754	1624	7799	3401	2094	8120	2482	1112	626	2039	5135	5171	1626	1252	6752	2966	8473
CotAD_23453_GhCESA7	55	867	700	130	28	0	1604	159	6	42	55	28	129	23	19	7887	187	28	4	21559	616
CotAD_23993_GhCESA2/5/6/9	1137	809	861	1820	1267	970	1719	1003	489	675	567	118	149	713	670	754	327	169	569	215	1037
CotAD_24032_GhCSLD2/3	356	674	283	150	23	20	151	215	2	33	4	2	31	543	431	468	272	133	134	27	284
CotAD_25619_GhCSLC12	205	224	217	698	141	50	548	709	53	181	190	44	10	258	285	224	390	680	259	43	530
CotAD_25721_GhCESA8	63	208	107	116	20	17	603	214	28	603	68	399	179	100	49	1244	36	36	45	136	226
CotAD_26643_GhCSLA2	258	297	149	432	85	15	290	351	40	151	86	84	2349	244	148	95	40	13	18	38	662
CotAD_28379_GhCSLD4	1	0	4	2	0	0	0	1	1	424	44	187	11939	0	0	0	0	0	0	0	0
CotAD_30277_GhCSLA2	4119	488	1683	972	174	11	826	820	74	21	165	17	35	177	646	205	157	12	2138	243	2337
CotAD_30758_GhCESA2/5/6/9	0	4	0	1	0	0	0	0	0	0	0	0	0	0	0	0	0	0	0	0	0
CotAD_31893_GhCSLD2/3	419	621	335	258	40	57	195	294	7	46	20	7	26	632	557	425	162	77	458	22	392
CotAD_31926_GhCESA2/5/6/9	1339	1121	959	1596	419	139	1310	909	277	280	311	65	54	605	568	551	397	268	479	114	1018
CotAD_32408_GhCSLC12	157	42	76	121	60	26	82	173	11	8	19	7	23	295	109	76	76	63	21	9	190
CotAD_32495_GhCSLG1/2/3	92	193	63	42	104	133	11	92	31	90	64	53	47	2	3	0	0	1	0	0	15
CotAD_32729_GhCESA3	836	299	314	388	154	75	301	306	198	49	251	81	31	329	343	515	266	166	162	127	461
CotAD_33628_GhCESA3	3920	1587	1681	1346	668	384	1539	1238	923	235	1084	457	389	1679	2252	3004	1118	729	1951	1707	1792
CotAD_33630_GhCESA3	213	223	102	97	36	40	66	128	77	41	85	132	26	99	38	54	51	58	16	12	52
CotAD_36032_GhCSLC12	274	296	165	433	515	898	429	202	41	512	58	67	74	169	162	163	53	61	422	225	323
CotAD_37605_GhCSLA2/9	11	28	38	42	2	0	30	31	1	0	1	0	4	1	1	0	0	1	1	0	6
CotAD_38396_GhCESA7	63	1070	965	99	49	2	2003	157	10	29	113	48	142	28	22	4288	165	96	11	25168	490
CotAD_41814_GhCSLD6	57	147	104	42	114	406	141	34	34	280	57	52	319	108	204	191	15	21	194	121	101
CotAD_43469_GhCSLC4/5/8	410	192	234	743	286	22	573	486	130	14	617	47	5	186	251	139	100	83	930	19	579
CotAD_44029_GhCESA3	391	381	357	300	41	6	283	244	28	37	49	18	38	171	248	202	239	110	108	189	567
CotAD_46556_GhCSLA2/9	17	7	34	32	1	0	15	35	0	0	2	0	2	2	5	106	1	1	2	13	77
CotAD_46937_GhCSLE1	851	249	141	313	381	1375	51	217	282	9	35	18	22	0	0	3	25	49	0	1	144
CotAD_48408_GhCESA4	101	1728	1368	144	44	3	3511	293	22	67	117	60	237	106	58	8407	233	66	56	31620	823
CotAD_51352_GhCESA8	6	0	3	6	1	0	5	8	0	0	2	1	1	1	3	1	0	0	19	0	1
CotAD_51434_GhCESA2/5/6/9	1041	3808	2175	108	33	17	261	92	9	104	20	14	69	178	316	354	173	90	179	124	399
CotAD_51651_GhCESA8	40	847	690	197	43	0	3044	273	11	38	112	156	186	33	46	6231	212	25	20	38845	643
CotAD_53925_GhCSLG1/2/3	2836	22	335	770	1201	1193	226	323	1162	237	865	259	143	32	1	1	7	4	11	3	728
CotAD_54812_GhCESA4	8	89	38	11	4	0	65	12	0	7	6	3	14	1	0	98	13	12	1	333	57
CotAD_55709_GhCSLC12	52	125	55	40	13	7	21	87	11	18	10	24	207	368	141	57	61	73	77	70	27
CotAD_55841_GhCSLE1	11	965	35	30	51	57	4	1	59	0	17	3	0	1	3	1	0	1	1	0	12
CotAD_55842_GhCSLE1	4	311	8	17	21	14	7	1	16	0	6	1	0	0	1	1	0	0	0	0	5
CotAD_55843_GhCSLE1	127	769	152	245	333	306	229	80	275	0	340	48	2	0	64	3	1	0	291	4	582
CotAD_55845_GhCSLE1	36	2203	466	37	3	16	86	40	6	7	15	66	54	172	261	79	10	7	6	32	149
CotAD_55847_GhCSLE1	919	0	0	187	121	98	3	29	284	0	63	0	0	68	92	42	7	2	4	2	2
CotAD_55848_GhCSLE1	479	0	0	108	63	53	1	24	119	1	37	0	0	41	59	21	1	1	1	0	4
CotAD_56339_GhCSLD2/3	746	478	242	151	212	460	103	85	70	645	120	243	249	189	278	318	66	50	301	258	85
CotAD_56775_GhCSLC5/8	279	243	388	606	204	28	485	329	49	22	80	10	6	286	281	118	133	91	150	10	815
CotAD_57824_GhCESA4	42	350	264	135	15	0	450	107	4	110	37	71	2611	10	7	296	91	65	0	1121	504
CotAD_58043_GhCSLC12	153	200	365	376	52	10	420	369	18	38	36	12	12	174	152	76	199	299	259	7	179
CotAD_59514_GhCESA2/5/6/9	165	229	136	130	19	13	70	197	16	57	34	37	14	101	64	45	46	53	90	9	119
CotAD_60219_GhCSLJ	67	8	4	8	18	49	3	0	78	8	126	67	9	0	0	0	0	0	0	1	28
CotAD_60220_GhCSLJ	99	0	1	9	16	48	1	0	138	12	123	72	0	0	0	0	0	0	0	0	3
CotAD_61250_GhCSLC12	21	43	24	170	30	4	41	102	4	3	13	2	19	67	39	31	36	23	5	4	63
CotAD_61508_GhCSLC/5/8	150	77	42	71	3	4	23	102	2	1	9	5	0	118	104	81	90	47	123	17	68
CotAD_61556_GhCSLJ	0	36	0	0	0	0	0	0	0	0	0	0	0	0	0	0	0	0	0	0	0
CotAD_61788_GhCESA4	237	3498	3160	374	118	8	8963	635	22	157	327	189	611	181	125	14871	365	169	182	53695	2000
CotAD_62834_GhCESA2/5/6/9	473	2857	1313	116	54	61	232	148	49	233	60	81	98	194	426	363	184	94	505	340	651
CotAD_62920_GhCSLE1	881	6	6	92	151	205	1	37	445	3	465	106	1	25	82	158	27	9	1	9	47
CotAD_63213_GhCESA3	2729	4389	2394	1661	719	448	2123	1326	550	852	624	224	372	1250	2409	3174	712	412	2757	3431	3579
CotAD_64355_GhCSLE1	2	467	19	4	18	1	2	0	2	0	0	0	2	1	3	2	0	0	145	8	1
CotAD_64356_GhCSLE1	0	86	3	0	0	0	0	0	0	0	1	0	0	1	0	0	0	0	0	0	0
CotAD_64357_GhCSLE1	16	312	11	2	0	1	0	2	0	0	0	0	0	1	1	0	1	1	0	0	0
CotAD_65161_GhCSLE1	0	0	0	0	0	0	0	0	0	0	0	0	0	0	0	0	0	0	0	0	0
CotAD_66267_GhCSLE1	4	160	57	7	29	71	85	5	18	0	7	0	4	1	1	0	0	0	1	0	16
CotAD_67882_GhCSLD1	8	3	7	6	2	1	29	2	1	64	6	96	898	0	1	55	4	1	0	0	5
CotAD_68112_GhCSLE1	28	141	16	6	0	1	0	0	3	0	1	0	0	0	0	0	18	30	0	0	0
CotAD_68114_GhCSLE1	0	0	0	0	0	0	0	1	0	0	0	0	0	0	0	0	0	0	0	0	0
CotAD_69280_GhCESA7	44	880	594	115	20	0	1300	154	1	282	48	33	139	24	16	5448	146	29	3	15540	488
CotAD_69927_GhCESA2/5/6/9	915	522	688	1544	763	266	781	798	424	308	520	179	123	258	448	278	177	164	435	96	756
CotAD_71090_GhCSLJ	11	0	0	0	0	0	0	0	0	0	0	0	0	0	0	0	0	0	0	0	0
CotAD_71369_GhCESA1/10	2877	3643	2717	2338	781	270	4318	1729	360	179	551	98	46	1237	2613	4724	752	437	2767	815	4260
CotAD_71434_GhCSLE1	889	769	846	228	770	1502	303	108	242	16	64	3	46	316	30	25	32	56	1	1	136
CotAD_71435_GhCSLE1	85	1272	105	9	2	21	20	4	0	6	0	0	3	0	0	1	27	78	0	0	14
CotAD_72572_GhCESA3	249	446	304	309	41	8	350	258	50	36	42	6	11	206	213	305	165	74	134	140	856
CotAD_73684_GhCESA2/5/6/9	834	716	881	2412	1085	321	1949	1122	550	395	778	215	118	257	701	591	255	112	1091	762	1087
CotAD_74973_GhCSLE1	1	2	0	3	5	0	0	1	3	0	0	0	0	1	0	0	0	0	0	0	2
CotAD_75297_GhCSLE1	118	1047	268	97	31	40	184	111	10	37	34	77	36	54	152	75	5	1	5	6	259
CotAD_75544_GhCESA2/5/6/9	125	192	143	78	14	7	72	167	27	57	32	30	12	139	95	50	25	30	93	8	87

## Sheet: Gossypium arboreum
Additional file 8: Supplementary Table S11. The GaCESA/CSL gene count data from HTseq-count in Gossypium arboreum
gene_ID	Seeds	Seed 40 dpa	Seedlings	Leaf	Fiber 10 dpa	Fiber 20 dpa
Cotton_A_00513_GaCSLA9	40	134	129	212.667	10	10
Cotton_A_01135_GaCSLC5/8	9	154	262	277.333	256	24
Cotton_A_02861_GaCSLD2/3	22	395	655	350	179	50
Cotton_A_03224_GaCESA4	37	1200	1993	356.667	26	8499
Cotton_A_03315_GaCESA3	103	77	9	11	5	4
Cotton_A_03319_GaCESA3	91	3468	1516	520.667	532	970
Cotton_A_03538_GaCESA7	7	873	527	142.333	9	5091
Cotton_A_05735_GaCSLD2/3	99	170	367	114.667	148	101
Cotton_A_05922_GaCESA4	1	331	180	92	0	378
Cotton_A_06507_GaCSLE1	0	0	0	0	0	0
Cotton_A_06509_GaCSLE1	235	277	409	12.3333	1	3
Cotton_A_07355_GaCSLD1	0	5	1	0.333333	1	0
Cotton_A_07935_GaCSLD6	15	249	97	59.6667	125	334
Cotton_A_08148_GaCSLG1/2/3	1	0	4	0	0	0
Cotton_A_08149_GaCSLG1/2/3	1	0	7	0	0	0
Cotton_A_08150_GaCSLG1/2/3	11	1	30	2.66667	0	0
Cotton_A_12288_GaCSLB1/2/3/4/5/6	5083	75	724	667	6	5
Cotton_A_12404_GaCESA8	0	1	0	0	0	0
Cotton_A_12405_GaCESA8	1	0	0	0.666667	0	0
Cotton_A_12808_GaCESA2/5/6/9	21	85	99	61.6667	18	10
Cotton_A_12985_GaCESA3	73	2575	2069	943.667	1084	1785
Cotton_A_13232_GaCSLG1/2/3	9	42	363	51	2	2
Cotton_A_16254_GaCESA7	2	1131	914	180	9	9184
Cotton_A_16256_GaCESA1/10	19	348	821	299.667	116	184
Cotton_A_16257_GaCESA1/10	893	2074	1832	848.333	644	889
Cotton_A_16675_GaCSLC12	12	28	22	14.3333	4	5
Cotton_A_17521_GaCESA8	5	953	936	295.667	2	13757
Cotton_A_18937_GaCSLG1/2/3	1096	939	670	216.667	174	72
Cotton_A_20715_GaCSLD5	1	171	519	1144	10	0
Cotton_A_21658_GaCSLE1	0	0	0	0	0	0
Cotton_A_22379_GaCESA2/5/6/9	1	0	0	0	0	0
Cotton_A_24241_GaCSLE1	1	38	0	0	0	0
Cotton_A_24727_GaCSLG1/2/3	2	46	745	1395.67	84	64
Cotton_A_25259_GaCSLC12	23	534	135	244	36	19
Cotton_A_25726_GaCESA2/5/6/9	194	667	714	667.667	129	64
Cotton_A_27535_GaCSLA2/9	0	2	27	45.3333	0	0
Cotton_A_27808_GaCSLC12	79	592	419	485.333	181	86
Cotton_A_28019_GaCSLC5/8	6	235	269	183.333	31	8
Cotton_A_29274_GaCSLC4	3	42	527	89	329	119
Cotton_A_30466_GaCSLE1	1	25	25	13	403	24
Cotton_A_30690_GaCSLE1	0	2	20	81	1	0
Cotton_A_30691_GaCSLE1	0	2	46	115.667	1	0
Cotton_A_30692_GaCSLE1	407	1	277	23	0	0
Cotton_A_30693_GaCSLE1	1	0	0	2.66667	0	0
Cotton_A_31378_GaCSLG1/2/3	1787	19	14	0	0	0
Cotton_A_31385_GaCSLG1/2/3	0	6	41	0.333333	0	0
Cotton_A_32285_GaCSLD4	0	0	0	0	0	0
Cotton_A_33685_GaCSLA2/9	0	1	3	15.3333	0	0
Cotton_A_33937_GaCESA2/5/6/9	87	7823	1830	1506.33	302	590
Cotton_A_34909_GaCSLE1	5	133	139	15	46	85
Cotton_A_35866_GaCESA2/5/6/9	48	354	799	855	134	105
Cotton_A_36087_GaCSLC12	2	84	48	69.3333	13	7
Cotton_A_36448_GaCESA3	106	370	277	250	87	154
Cotton_A_37032_GaCSLE1	507	232	515	75.3333	26	41
Cotton_A_37399_GaCSLE1	0	0	0	0	0	0
Cotton_A_37400_GaCSLE1	3	47	85	56	0	0
Cotton_A_38984_GaCSLA2	14	351	2436	970.333	283	23
Cotton_A_39235_GaCSLC6	413	561	426	220	85	157
Cotton_A_39745_GaCSLE1	0	1	0	0.333333	2	0
Cotton_A_40717_GaCESA2/5/69	87	614	929	150.333	354	201

## Sheet: Gossypium raimondii
Additional file 8: Supplementary Table S12. The GrCESA/CSL gene count data from HTseq-count in Gossypium raimondii
gene_ID	seeds	Seed 40 dpa	Leaf	Mature leaf	Ovule 0 dpa	Ovule 3 dpa	Fiber 10 dpa	Fiber 20 dpa
Gorai.001G040500.1_GrCSLC5/8	554	47.3333	393.667	488	162	33	86	48
Gorai.001G044700.1_GrCESA7	0	0	0	0	0	0	0	0
Gorai.001G238100.1_GrCESA4	0	0	0	0	0	0	0	0
Gorai.002G101400.1_GrCSLE1	0	0	0	0	0	0	0	0
Gorai.002G101600.1_GrCSLE1	307	257	56	345	3	3	0	6
Gorai.002G150300.1_GrCESA2/5/6/9	0	0	0	0	0	0	0	0
Gorai.002G243400.1_GrCSLA9	0	0	0	0	0	0	0	0
Gorai.003G049300.1_GrCESA2/5/6/9	0	0	0	0	0	0	0	0
Gorai.003G052200.1_GrCSLD2/3	1310	143.667	397	596	3190	184	361	267
Gorai.003G092600.2_GrCESA3	0	0	0	0	0	0	0	0
Gorai.004G008100.1_GrCSLA2	32	1.33333	31	41	10	7	34	0
Gorai.004G057400.1_GrCESA4	2032	83	395.333	2725	42	10	59	28480
Gorai.004G065900.1_GrCESA3	0	0	0.333333	0	0	0	0	0
Gorai.004G172400.1_GrCESA3	0	0	0	0	0	0	0	0
Gorai.004G257300.1_GrCSLD2/3	812	18	44.3333	76	423	43	192	186
Gorai.005G047100.1_GrCSLJ	2	0.666667	0	13	0	3	2	1
Gorai.005G047700.1_GrCSLJ	58	145.333	0.666667	3	20	13	1	12
Gorai.005G098600.1_GrCSLC12	1	0.333333	6.33333	0	1	1	0	1
Gorai.006G028400.1_GrCSLC4	0	0	0	0	0	0	0	0
Gorai.006G109100.1_GrCSLA2	0	0	0	0	0	0	0	0
Gorai.006G206600.1_GrCSLG1/2/3	46	0	0	0	2	1	0	2
Gorai.006G206700.1_GrCSLG1/2/3	36	0	0	0	1	2	0	0
Gorai.006G206800.1_GrCSLG1/2/3	368	0	0.666667	0	3	0	0	0
Gorai.006G220600.1_GrCSLD1	0	0	0	0	1	0	0	0
Gorai.006G247300.1_GrCSLJ	9	0.333333	850	2529	0	7	2	2
Gorai.006G247400.1_GrCSLJ	601	0	0	0	1	0	0	0
Gorai.006G247500.1_GrCSLJ	768	37.3333	1358.67	2490	191	3	152	14
Gorai.007G171800.1_GrCSLB1/2/3/4/5/6	6	359	53	199	0	1	0	0
Gorai.007G261400.1_GrCSLE1	122	1	0	22	1	2	0	0
Gorai.007G261500.1_GrCSLE1	0	0	0	0	0	0	0	0
Gorai.007G261700.1_GrCSLE1	1319	9.66667	8.66667	14	1	2	70	116
Gorai.007G261800.1_GrCSLE1	0	0	0	0	0	0	0	0
Gorai.008G100200.1_GrCESA2/5/6/9	15	0	0	1	2	0	0	0
Gorai.008G142900.1_GrCSLD5	371	46.6667	482.333	818	641	58	54	57
Gorai.008G223700.1_GrCSLD6	93	3	1.33333	0	192	9	10	7
Gorai.008G256300.1_GrCSLG1/2/3	188	3.66667	29.3333	39	11	12	0	0
Gorai.009G009500.1_GrCESA1/10	2345	338.333	649	1550	463	210	663	1103
Gorai.009G009700.1_GrCESA7	717	53.6667	197.667	1430	3	0	0	20947
Gorai.009G010200.1_GrCESA1/10	0	0	0	0	0	0	0	0
Gorai.009G066500.1_GrCSLC5/8	355	142.333	396.333	896	190	26	140	47
Gorai.009G161200.1_GrCESA8	1	0	0.333333	0	2	0	0	0
Gorai.009G222300.1_GrCSLC12	1266	100.333	224	1387	1478	68	111	247
Gorai.009G255100.1_GrCESA2/5/6/9	0	0	0	0	0	0	0	0
Gorai.009G277600.1_GrCSLC12	65	23.3333	21	59	145	14	51	218
Gorai.009G305600.1_GrCSLA2/9	2	0.333333	50.6667	55	1	0	2	0
Gorai.010G028300.2_GrCSLC12	0	0	0	0	1	0	0	0
Gorai.010G120900.1_GrCSLC5/8	7	4.66667	44.3333	32	15	5	13	0
Gorai.010G134500.1_GrCESA2/5/6/9	11	1	12.6667	2	6	1	1	12
Gorai.011G037900.1_GrCESA8	0	0	0	0	0	0	0	1
Gorai.011G167800.1_GrCSLJ	0	24	0	0	0	0	0	0
Gorai.011G232100.1_GrCSLA2/9	13	0.333333	21	23	0	0	0	0
Gorai.012G137800.1_GrCSLD4	0	0	0	0	1	0	0	0
Gorai.013G193200.1_GrCSLE1	0	0	0	0	0	0	0	0
Gorai.013G193300.1_GrCSLE1	36	0	0	1	2	0	0	0
Gorai.013G193400.1_GrCSLE1	0	0	0	0	0	0	0	0
Gorai.013G199500.1_GrCESA2/5/6/9	0	0	0.333333	0	0	0	0	0
