# Supplementary material for: Evolution, gene expression profiling and 3D modeling of CSLD proteins in cotton
Source: BMC Plant Biol. 2017 Jul 10;17:119. doi: 10.1186/s12870-017-1063-x (PMC5504666; doi:10.1186/s12870-017-1063-x)
Supplement: Supplementary file 7 — Primers of the GhCSLD genes used for qRT-PCR analysis. (XLSX 9 kb) [file 12870_2017_1063_MOESM7_ESM.xlsx]

## Sheet: Sheet1
Additional file 10: Supplementary table S13. Primers of the GhCSLD genes used for qRT-PCR analysis
Genes	Forward primer	Reward primer
CotAD_11457_GhCSLD	CGTGGGTGGCGATCGGTGTAT	ACCAGTGGCCCATCTCAGCAC
CotAD_67882_GhCSLD	GGCCTCAACGTCGCCTTCCTT	TTCGCCACCATTCCTCGAGCC
CotAD_04035_GhCSLD2/3	CCAACTGTGACGTTTGCCCGG	TTGGTTGTCTGGGGTGGGCG
CotAD_56339_GhCSLD2/3	GCCTCCAGTGCCTCCAACTGT	GTTGTCTGGGGTGGGCGGTAT
CotAD_31893_GhCSLD2/3	ACATCCTCGGGTCGCTATGTGA	TGGGTTGGTTGTCAGGGGTTGG
CotAD_24032_GhCSLD2/3	TCCTCGGGTCGTTATGTCAGCT	TGGGTTGGTTGTCAGGGGTTGG
CotAD_28379_GhCSLD4	GCCCTCCTCACCTTCGAAGCG	GGCATCAGGGTTCCTCGGCTC
CotAD_16292_GhCSLD5	TGGTTCTCACTGGCCTGGCAC	ACTGGCTCTGCATTCGGTGGA
CotAD_11976_GhCSLD5	GTAGCAGAGGGAATCGACGGGC	TGGTGATCGGGAGTTGGTGGGA
CotAD_17594_GhCSLD6	CCTGGATGCGGTGCCAAGATGT	AACCCATCACCAGTTGCCAGAG
CotAD_41814_GhCSLD6	GGATGCGGTGCCAAGATGATG	AACCCATCACCAGTTGCCAGA
