# Supplementary material for: Evolution, gene expression profiling and 3D modeling of CSLD proteins in cotton
Source: BMC Plant Biol. 2017 Jul 10;17:119. doi: 10.1186/s12870-017-1063-x (PMC5504666; doi:10.1186/s12870-017-1063-x)
Supplement: Supplementary file 11 — The source of transcriptome data from G. hirsutum, G. arboreum and G. raimondii. (XLSX 12 kb) [file 12870_2017_1063_MOESM11_ESM.xlsx]

## Sheet: Gossypium hirsutum
Additional file 6: Supplementary table S4. The source of the Gossypium hirsutum transcriptome data
Abbreviation	Tissues/organ	Developmental stages	SRA ID	Reference
Cotyledon Y1	Cotyledon (Y1-1)	the seed germination stage	SRR2081038	Ma et al., Physiologia Plantarum, 2016
Root	Radicle (Y1-2)	the seed germination stage	SRR2081039
Stem Y1	hypocotyl (Y1-3)	the seed germination stage	SRR2081040
New_leaf	New leaf (Y2-1)	the three-leaf stage	SRR2081041
Old_leaf	Old leaf (Y2-2)	the three-leaf stage	SRR2081042
Cotyledon Y2	Cotyledon (Y2-3)	the three-leaf stage	SRR2081043
Stem Y2	Stem (Y2-4)	the three-leaf stage	SRR2081044
New_leaves	New leaves (Y3-1)	the maturation/senescence stages	SRR2081045
Old_leaves	Old leaves (Y3-2)	the maturation/senescence stages	SRR2081046
Corollas	Corolla (Y4-1)	the flower development stage	SRR2081047
Bracts	Bracts (Y4-2)	the flower development stage	SRR2081048
Calyxs	Calyx (Y4-3)	the flower development stage	SRR2081049
A&G	Androecium & gynoecium (A&G) (Y4-4)	the flower development stage	SRR2081050
Ovule 0 dpa	Ovule (Y5-1)	the seed/ovule development stages (0 dpa)	SRR2081051
Ovule 10 dpa	Ovule (Y5-2)	the seed/ovule development stages (10 dpa)	SRR2081052
Ovule 20 dpa	Ovule (Y5-3)	the seed/ovule development stages (20 dpa)	SRR2081053
Ovule 30 dpa	Ovule (Y5-4)	the seed/ovule development stages (30 dpa)	SRR2081054
Ovule 40 dpa	Ovule (Y5-5)	the seed/ovule development stages (40 dpa)	SRR2081055
Fiber 10 dpa	Fiber (Y6-2)	the fiber-development stage (10 dpa)	SRR2081056
Fiber 20 dpa	Fiber (Y6-3)	the fiber-development stage (20 dpa)	SRR2081057
Boll-shell	Boll-shell (Y7-1)	the maturation/senescence stages (10 dpa)	SRR2081058

## Sheet: Gossypium arboreum
Additional file 6: Supplementary table S5. The source of the Gossypium arboreum transcriptome data
Abbreviation	Tissues/organ	Developmental stages	SRA ID	Reference/Source
Seeds	seeds	the seed stage	SRR959590, SRR959591	https://www.ncbi.nlm.nih.gov/bioproject/PRJNA217450
Seed 40 dpa	seed	the seed stage (40 dpa)	SRR617065, SRR617066, SRR617067	Renny-Byfield et al., Genome Biol. Evol, 2014
Seedlings	seedlings	the seedlings stage (2 weeks old post-emergence seedlings)	SRR959503, SRR959508	https://www.ncbi.nlm.nih.gov/bioproject/PRJNA217450
Leaf Rep1	leaf replicate 1	The seventh fully expanded true leaf stage (3 cm in length)	SRR530430	Yoo et al., Heredity, 2013
Leaf Rep2	leaf replicate 2	The seventh fully expanded true leaf stage (3 cm in length)	SRR530632	Yoo et al., Heredity, 2013
Leaf Rep3	leaf replicate 3	The seventh fully expanded true leaf stage (3 cm in length)	SRR530657	Yoo et al., Heredity, 2013
Fiber 10 dpa	fiber	the fiber-development stage （10 dpa）	SRR203241	https://www.ncbi.nlm.nih.gov/bioproject/PRJNA12541
Fiber 20 dpa	fiber	the fiber-development stage （20 dpa）	SRR203245	https://www.ncbi.nlm.nih.gov/bioproject/PRJNA12541

## Sheet: Gossypium raimondii
Additional file 6: Supplementary table S6. The source of the Gossypium raimondii transcriptome data
Abbreviation	Tissues/organ	Developmental stages	SRA ID	Reference/Source
seeds	seeds	the seed stage	SRR959890, SRR959899	https://www.ncbi.nlm.nih.gov/bioproject/PRJNA217450
Seed 40 dpa Rep 1	Seed replicate 1	the seed stage (40 dpa)	SRR617013	Renny-Byfield et al., Genome Biol. Evol, 2014
Seed 40 dpa Rep 2	Seed replicate 2	the seed stage (40 dpa)	SRR617014	Renny-Byfield et al., Genome Biol. Evol, 2014
Seed 40 dpa Rep 3	Seed replicate 3	the seed stage (40 dpa)	SRR617015	Renny-Byfield et al., Genome Biol. Evol, 2014
Leaf Rep 1	Leaf replicate1	The seventh fully expanded true leaf stage (3 cm in length)	SRR530667	Yoo et al., Heredity, 2013
Leaf Rep 2	Leaf replicate2	The seventh fully expanded true leaf stage (3 cm in length)	SRR530668	Yoo et al., Heredity, 2013
Leaf Rep 3	Leaf replicate3	The seventh fully expanded true leaf stage (3 cm in length)	SRR530669	Yoo et al., Heredity, 2013
Mature leaf	Mature leaf	the mature leaf stage	SRR389183	Wang et al., nature genetics, 2012
Ovule 0 dpa	Ovule 0 dpa	the ovule stage (0 dpa)	SRR389181	Wang et al., nature genetics, 2012
Ovule 3 dpa	Ovule 3 dpa	the ovule stage (3 dpa)	SRR389182	Wang et al., nature genetics, 2012
Fiber 10 dpa	Fiber 10 dpa	the fiber-development stage （10 dpa）	SRR203240	https://www.ncbi.nlm.nih.gov/bioproject/PRJNA12541
Fiber 20 dpa	Fiber 20 dpa	the fiber-development stage （20 dpa）	SRR203250	https://www.ncbi.nlm.nih.gov/bioproject/PRJNA12541
