# Supplementary material for: Evolution, gene expression profiling and 3D modeling of CSLD proteins in cotton
Source: BMC Plant Biol. 2017 Jul 10;17:119. doi: 10.1186/s12870-017-1063-x (PMC5504666; doi:10.1186/s12870-017-1063-x)
Supplement: Supplementary file 12 — The express profiles of CESA/CSL gene superfamily with normalization and variance stabilizing transformation using DESeq in cotton. (XLSX 49 kb) [file 12870_2017_1063_MOESM12_ESM.xlsx]

## Sheet: Gossypium hirsutum
Additional file 12: Supplementary table S7. The express profiles of CESA/CSL gene superfamily with normalisation and variance stabilizing transformation using DESeq in Gossypium hirsutum
gene_ID	Cotyledon Y1	Root	Stem Y1	New leaf	Old leaf	Cotyledon Y2	Stem Y2	New leaves	Old leaves	Corollas	Bracts	Calyxs	A&G	Ovule 0 dpa	Ovule 10 dpa	Ovule 20 dpa	Ovule 30 dpa	Ovule 40 dpa	Fiber 10 dpa	Fiber 20 dpa	Boll shell 10 dpa
CotAD_00050_CSLC5/8	8.64541	6.3381	8.63658	9.68262	8.48307	6.36917	8.94168	9.07342	7.49452	3.8765	8.461	4.53212	3.193	7.42639	8.27742	6.92163	8.60475	8.09071	9.96944	6.02742	8.96305
CotAD_00575_CESA8	4.69784	8.22896	9.01114	7.51851	6.2209	1.78142	11.3634	7.37304	2.80526	5.7519	7.11056	5.7245	8.00981	4.84793	4.40767	12.0024	7.88071	5.43071	4.40491	16.0923	8.90554
CotAD_01092_CESA3	1.5896	3.25417	2.15189	0.463501	1.76715	1.78142	2.13011	0.320238	-1.7803	1.8856	0.714015	0.635103	-1.7803	1.41518	3.17299	3.39248	2.19255	-1.7803	3.05298	3.58298	1.07182
CotAD_02557_CSLG1/2/3	-1.7803	-1.7803	0.370586	2.71723	-1.7803	-1.7803	1.77333	2.08171	-1.7803	-1.7803	-1.7803	-1.7803	1.17579	-1.7803	-1.7803	-1.7803	-1.7803	1.84726	-1.7803	-1.7803	1.87952
CotAD_04035_CSLD2/3	6.0368	6.89618	6.51404	5.74908	6.95888	8.16565	5.94521	5.97695	6.04107	9.41491	6.02122	6.35024	7.61491	6.22221	6.8107	7.03518	5.19562	4.63776	8.09597	6.63595	4.63002
CotAD_04363_CESA2/5/6/9	-1.7803	-1.7803	-1.7803	-1.7803	-1.7803	-1.7803	3.89544	-1.7803	-1.7803	-1.7803	-1.7803	-1.7803	-1.7803	-1.7803	-1.7803	-1.7803	-1.7803	-1.7803	-1.7803	-1.7803	-1.7803
CotAD_04440_CSLE1	4.62792	0.374842	2.5853	9.31776	10.6403	11.546	7.25896	8.33814	11.1368	2.39775	10.7507	9.02076	2.51367	-1.7803	0.548715	-1.7803	-1.7803	-1.7803	-1.7803	1.29221	4.71818
CotAD_04441_CSLE1	0.419432	-1.7803	-1.7803	2.89446	4.54537	6.20989	-1.7803	0.320238	5.03026	-1.7803	2.32321	0.635103	1.17579	-1.7803	-1.7803	-1.7803	-1.7803	-1.7803	-1.7803	-1.7803	-1.7803
CotAD_04442_CSLE1	2.2193	-1.7803	0.370586	4.07734	4.78768	4.9458	1.29575	2.08171	5.47406	-1.7803	4.50933	1.86198	2.51367	-1.7803	-1.7803	-1.7803	-1.7803	-1.7803	-1.7803	-1.7803	1.07182
CotAD_04443_CSLE1	-1.7803	-1.7803	-1.7803	-1.7803	-1.7803	-1.7803	-1.7803	-1.7803	-1.7803	-1.7803	-1.7803	-1.7803	-1.7803	-1.7803	-1.7803	-1.7803	-1.7803	-1.7803	-1.7803	-1.7803	-1.7803
CotAD_04444_CSLE1	5.33194	0.767378	1.87336	0.463501	0.97254	0.985106	-1.7803	1.46152	3.01103	-1.7803	2.32321	-1.7803	-1.7803	1.41518	0.548715	-1.7803	1.69047	1.84726	-1.7803	-1.7803	-1.7803
CotAD_04892_CESA4	-1.7803	-1.7803	-1.7803	-1.7803	-1.7803	-1.7803	-1.7803	-1.7803	-1.7803	-1.7803	-1.7803	-1.7803	-1.7803	-1.7803	-1.7803	-1.7803	-1.7803	-1.7803	-1.7803	-1.7803	-1.7803
CotAD_05132_CSLB1/2/3/4/5/6	9.49608	2.2791	5.51093	10.6416	12.3025	12.7011	6.88119	8.71354	11.0608	8.45211	11.3692	9.06838	9.97578	3.38556	0.548715	3.28346	1.69047	1.04324	0.866818	1.29221	8.54782
CotAD_05303_CSLA2	11.5183	8.04313	11.1397	10.7171	9.4352	6.57929	10.05	10.177	7.98351	5.7093	8.83511	5.51402	5.1931	7.08783	8.05111	7.87659	8.70974	6.58983	10.6182	5.46963	11.289
CotAD_06380_CESA2/5/6/9	11.7424	12.0243	13.0928	13.0808	12.4256	9.9553	14.1666	12.1414	10.831	12.0126	11.6583	8.57363	7.87933	11.4725	12.8001	14.0162	13.6161	12.1465	11.7457	11.3452	14.3286
CotAD_07567_CSLC12	6.66192	6.76786	6.6203	8.43628	9.42329	10.29	8.73442	7.27387	6.13192	8.79026	6.40811	6.42101	7.83669	6.69463	6.51749	6.38914	6.07407	5.97475	9.249	9.19527	7.84012
CotAD_08175_CSLA2/9	2.98883	-1.7803	4.42863	4.28215	0.97254	-1.7803	2.13011	4.24276	-1.7803	1.07721	0.714015	-1.7803	1.17579	0.284702	0.548715	1.50756	-1.7803	-1.7803	-1.7803	1.29221	3.61783
CotAD_09825_CSLA2	4.9669	5.50524	7.12431	8.48892	7.81668	3.20371	9.18801	8.61702	5.28904	8.96338	6.29031	6.48846	12.3416	7.81783	8.03571	5.38596	3.93269	3.27678	8.66168	3.58298	9.36236
CotAD_10199_CSLJ	8.71872	8.02164	6.58574	10.6393	9.68761	9.94269	8.1965	11.1807	10.8965	3.71356	9.63716	3.29307	-1.7803	5.85113	7.03375	5.48768	3.93269	1.04324	3.2613	-1.7803	5.46809
CotAD_10200_CSLJ	-1.7803	7.28322	5.77909	-1.7803	-1.7803	-1.7803	1.77333	-1.7803	-1.7803	1.07721	-1.7803	-1.7803	-1.7803	-1.7803	-1.7803	5.83512	-1.7803	-1.7803	-1.7803	2.64913	-1.7803
CotAD_10201_CSLJ	5.41732	2.76729	5.24172	7.04298	7.93047	7.55294	3.03583	6.23777	7.12593	2.39775	5.17364	3.99617	2.89308	0.284702	-1.7803	-1.7803	6.01569	4.54687	-1.7803	1.29221	4.76032
CotAD_10202_CSLJ	10.1228	1.07145	5.40919	10.0148	11.7502	12.7637	7.89508	8.46046	11.6968	10.4807	11.3218	11.1932	4.14745	0.284702	-1.7803	-1.7803	-1.7803	-1.7803	-1.7803	2.12618	5.68049
CotAD_10480_CSLC5/8	7.68672	7.39773	7.75211	9.71833	9.26543	7.29962	9.05207	8.58979	7.22212	5.31386	8.22455	4.46671	4.28071	8.06588	8.54726	6.71694	7.91306	7.91109	9.68341	5.04016	9.71013
CotAD_10634_CSLJ	11.1719	1.8791	8.72392	10.5758	11.9744	13.8451	8.58836	9.16668	12.1938	7.19371	12.5683	12.3301	5.12385	2.63517	-1.7803	-1.7803	1.69047	2.35752	-1.7803	5.75006	9.51167
CotAD_10635_CSLJ	-1.7803	4.04991	2.91775	-1.7803	-1.7803	-1.7803	-1.7803	-1.7803	-1.7803	1.07721	-1.7803	-1.7803	-1.7803	6.32735	-1.7803	1.04859	-1.7803	-1.7803	-1.7803	4.42583	2.39138
CotAD_10636_CSLJ	8.01812	9.59866	7.74169	10.3142	9.61877	8.97897	8.72794	10.6962	8.27518	8.5935	8.0663	2.954	5.7476	9.11108	9.14827	5.87321	6.53531	6.85899	6.28268	-1.7803	8.74694
CotAD_11299_CSLG1/2/3	2.55784	5.75483	4.42863	2.51501	3.39737	1.78142	0.564216	2.51263	-1.7803	-1.7803	-1.7803	-1.7803	-1.7803	-1.7803	-1.7803	1.04859	-1.7803	-1.7803	-1.7803	2.12618	-1.7803
CotAD_11301_CSLG1/2/3	-1.7803	-1.7803	-1.7803	-1.7803	-1.7803	-1.7803	-1.7803	-1.7803	-1.7803	-1.7803	-1.7803	-1.7803	-1.7803	-1.7803	-1.7803	-1.7803	-1.7803	-1.7803	-1.7803	-1.7803	-1.7803
CotAD_11302_CSLG1/2/3	-1.7803	8.7066	7.52777	0.463501	0.97254	0.985106	2.41539	5.65833	-1.7803	6.63456	-1.7803	2.954	6.56796	1.41518	0.548715	1.04859	-1.7803	-1.7803	-1.7803	-1.7803	2.59186
CotAD_11457_CSLD1	-1.7803	-0.192103	0.370586	1.17694	-1.7803	-1.7803	3.46791	0.320238	-1.7803	4.68173	-1.7803	3.99617	9.89755	-1.7803	-1.7803	1.8533	2.56344	-1.7803	-1.7803	-1.7803	0.375158
CotAD_11643_CSLJ	-0.156775	2.39093	4.14188	4.62092	6.97529	9.05124	3.69747	-1.7803	6.88602	3.31919	7.961	6.53706	2.89308	0.284702	-1.7803	-1.7803	-1.7803	-1.7803	-1.7803	4.54814	7.31938
CotAD_11650_CSLJ	-1.7803	3.61736	1.87336	-1.7803	-1.7803	0.985106	0.564216	-1.7803	5.12177	4.15576	-1.7803	6.47189	10.6655	2.03173	4.74719	2.13125	5.5235	5.21154	2.14623	1.29221	7.16326
CotAD_11976_CSLD5	5.88522	7.77432	8.4634	8.67912	4.99507	2.28835	7.67038	9.08126	1.42796	1.07721	2.32321	-1.7803	4.28071	8.11075	8.10127	7.66491	6.7653	2.35752	4.40491	1.29221	6.43279
CotAD_13312_ATCSLC4	10.3056	8.08723	12.276	8.60156	9.40523	8.92443	8.47693	6.71196	7.33158	5.5734	8.461	6.11439	4.9745	5.77882	9.29559	8.27896	5.5648	2.73301	11.5283	6.81715	8.17987
CotAD_16292_CSLD5	6.0368	8.27327	8.97154	9.16007	5.11842	2.95819	7.91801	9.69219	1.91442	1.07721	1.9597	0.635103	5.1931	8.77241	8.49192	8.27185	6.7653	3.97949	5.47144	2.64913	6.86806
CotAD_17594_CSLD6	5.73811	7.23175	7.23252	7.30025	8.73996	9.40692	8.42983	6.51757	5.12177	8.32386	5.72084	7.04253	8.56785	8.10707	9.57305	9.17079	6.40493	6.83997	11.1377	10.8947	8.31676
CotAD_18415_CSLA9	7.03942	8.03242	8.9354	10.0232	8.67111	4.80425	10.9093	9.14626	7.28285	7.35439	9.38993	5.80609	7.27501	6.30177	9.0948	6.2221	8.19537	7.77757	10.006	3.79554	10.8295
CotAD_18433_CESA3	7.33834	7.63411	6.79181	6.26589	6.07624	6.09302	6.66774	5.19197	5.84017	6.70129	5.49094	3.68708	4.80788	6.00168	7.16219	6.80824	5.89134	5.37896	7.99762	8.52179	7.19433
CotAD_19829_CSLG1/2/3	-1.7803	5.54193	2.38491	-1.7803	0.97254	-1.7803	-1.7803	0.320238	0.677352	9.12199	0.714015	4.59469	8.54816	-1.7803	-1.7803	-1.7803	0.905201	1.04324	-1.7803	-1.7803	-1.7803
CotAD_19830_CSLG1/2/3	-1.7803	7.97769	4.71111	0.463501	0.97254	-1.7803	-1.7803	-1.7803	2.56503	11.0994	2.32321	6.9853	10.7584	-1.7803	-1.7803	-1.7803	2.19255	1.04324	-1.7803	-1.7803	-1.7803
CotAD_19831_CSLG1/2/3	-1.7803	6.1686	2.91775	-1.7803	-1.7803	-1.7803	-1.7803	-1.7803	-1.7803	1.07721	-1.7803	-1.7803	-1.7803	-1.7803	-1.7803	-1.7803	-1.7803	-1.7803	-1.7803	-1.7803	-1.7803
CotAD_19832_CSLG1/2/3	-1.7803	6.55702	4.07699	-1.7803	0.97254	-1.7803	-1.7803	-1.7803	-1.7803	-1.7803	0.714015	-1.7803	-1.7803	-1.7803	-1.7803	-1.7803	-1.7803	-1.7803	-1.7803	-1.7803	-1.7803
CotAD_23451_CESA1/10	12.1447	11.2361	12.4229	12.0184	11.9367	11.1918	12.8607	11.2863	11.13	13.6361	11.4279	10.1558	10.0685	10.4909	12.2347	11.9474	11.0852	10.8943	13.0862	12.4615	12.6905
CotAD_23453_CESA7	4.52907	8.40357	9.08723	6.80909	5.33738	-1.7803	10.5795	6.87424	2.80526	6.0538	5.9453	4.87233	7.79275	4.07068	4.20231	12.5563	7.96797	5.43071	2.51573	15.3231	8.91023
CotAD_23993_CESA2/5/6/9	8.86392	8.30385	9.3856	10.6095	10.8168	10.4485	10.6794	9.52543	9.03284	10.0483	9.29882	6.92571	8.00018	8.97611	9.29774	9.17079	8.77278	8.00796	9.51841	8.6773	9.66093
CotAD_24032_CSLD2/3	7.19258	8.04099	7.78295	7.01454	5.05806	4.87676	7.17576	7.30769	1.42796	5.7093	2.32321	1.37873	5.7476	8.58369	8.66201	8.48363	8.50749	7.66324	7.43592	5.69816	7.79523
CotAD_25619_CSLC12	6.40054	6.45812	7.401	9.2277	7.6529	6.18155	9.03118	9.02544	5.84017	8.15161	7.72411	5.51402	4.14745	7.51252	8.06634	7.42317	9.02666	10.014	8.3843	6.36353	8.69357
CotAD_25721_CESA8	4.72042	6.35194	6.386	6.6456	4.86017	4.64728	9.16902	7.30099	4.93254	9.88571	6.24881	8.67844	8.26428	6.15238	5.54119	9.89257	5.60495	5.78897	5.87122	8.01776	7.46663
CotAD_26643_CSLA2	6.73025	6.86274	6.86088	8.53637	6.92548	4.47111	8.11448	8.01277	5.4389	7.89076	6.5853	6.43817	11.9758	7.43229	7.12387	6.19228	5.75524	4.34586	4.57048	6.18653	9.01401
CotAD_28379_CSLD4	-0.156775	-1.7803	1.87336	1.17694	-1.7803	-1.7803	-1.7803	0.320238	0.677352	9.37799	5.62676	7.58741	14.3212	-1.7803	-1.7803	-1.7803	-1.7803	-1.7803	-1.7803	-1.7803	-1.7803
CotAD_30277_CSLA2	10.7197	7.57634	10.3519	9.70504	7.9555	4.03715	9.62261	9.23506	6.31755	5.06631	7.52118	4.17064	5.92091	6.971	9.24516	7.29575	7.71633	4.23377	11.4273	8.85368	10.8326
CotAD_30758_CESA2/5/6/9	-1.7803	1.07145	-1.7803	0.463501	-1.7803	-1.7803	-1.7803	-1.7803	-1.7803	-1.7803	-1.7803	-1.7803	-1.7803	-1.7803	-1.7803	-1.7803	-1.7803	-1.7803	-1.7803	-1.7803	-1.7803
CotAD_31893_CSLD2/3	7.42679	7.92311	8.02571	7.79423	5.84575	6.36917	7.54338	7.75774	3.01103	6.18395	4.50933	2.954	5.49683	8.80235	9.03153	8.34482	7.76144	6.87775	9.20561	5.40636	8.25915
CotAD_31926_CESA2/5/6/9	9.09957	8.77369	9.54099	10.4201	9.22139	7.64923	10.2876	9.38358	8.21412	8.78001	8.43348	6.07104	6.54165	8.73945	9.05971	8.71882	9.05229	8.67196	9.27022	7.76381	9.63427
CotAD_32408_CSLC12	6.0187	4.08349	5.89653	6.70614	6.42585	5.24872	6.29978	6.99541	3.62584	3.71356	4.43724	2.954	5.32236	7.70529	6.68475	5.87321	6.67388	6.58983	4.78787	4.14486	7.2172
CotAD_32495_CSLG1/2/3	5.25671	6.24475	5.62878	5.19457	7.21527	7.58576	3.46791	6.09011	5.07674	7.1466	6.16203	5.7794	6.34269	0.963289	1.75384	-1.7803	-1.7803	1.04324	-1.7803	-1.7803	3.61783
CotAD_32729_CESA3	8.42091	6.87238	7.93253	8.38165	7.77979	6.76266	8.16808	7.81531	7.73086	6.27439	8.12483	6.38606	5.7476	7.86224	8.33306	8.62148	8.47536	7.98218	7.70885	7.91921	8.49265
CotAD_33628_CESA3	10.6483	9.27464	10.3502	10.1744	9.89376	9.11258	10.5199	9.82891	9.94858	8.5276	10.2331	8.87399	9.38261	10.2108	11.0458	11.164	10.545	10.1143	11.2953	11.6646	10.4497
CotAD_33630_CESA3	6.4554	6.45171	6.31745	6.38917	5.69536	5.8625	5.98919	6.56309	6.37447	6.01934	6.56853	7.08673	5.49683	6.138	5.17959	5.38596	6.10239	6.47128	4.40491	4.54814	5.36262
CotAD_36032_CSLC12	6.81659	6.8579	7.00733	8.5397	9.51875	10.3373	8.67843	7.21805	5.47406	9.64986	6.02122	6.11439	6.99378	6.90459	7.25375	6.96637	6.15743	6.54357	9.08762	8.74279	7.98041
CotAD_37605_CSLA2/9	2.34125	3.52259	4.91047	5.19457	1.76715	-1.7803	4.86736	4.5446	0.677352	-1.7803	0.714015	-1.7803	2.89308	0.284702	0.548715	-1.7803	-1.7803	1.04324	0.866818	-1.7803	2.39138
CotAD_38396_CESA7	4.72042	8.7066	9.54998	6.41841	6.13585	1.78142	10.8999	6.85607	3.49496	5.52509	6.97713	5.63803	7.93092	4.34566	4.40767	11.6773	7.78784	7.19452	3.88196	15.5464	8.58053
CotAD_41814_CSLD6	4.57934	5.85541	6.34526	5.19457	7.34723	9.19287	7.07732	4.67473	5.20783	8.78001	5.99636	5.75222	9.09668	6.26254	7.58519	7.19409	4.36564	5.0221	7.96825	7.84956	6.31051
CotAD_43469_CSLC4/5/8	7.39557	6.23731	7.50945	9.31776	8.67111	5.01169	9.09547	8.48135	7.12593	4.49369	9.42063	5.60801	3.193	7.04223	7.88349	6.73774	7.06784	6.98549	10.2268	5.19795	8.82097
CotAD_44029_CESA3	7.32736	7.22048	8.11728	8.0113	5.88102	3.20371	8.07931	7.4896	4.93254	5.87264	5.78031	4.25055	6.03846	6.92148	7.86619	7.27456	8.32121	7.39019	7.12589	8.49163	8.7908
CotAD_46556_CSLA2/9	2.91235	1.71624	4.75325	4.80934	0.97254	-1.7803	3.89544	4.71562	-1.7803	-1.7803	1.47053	-1.7803	1.99634	0.963289	2.39465	6.34916	0.905201	1.04324	1.64658	4.66089	5.92237
CotAD_46937_CSLE1	8.44652	6.60981	6.78167	8.07236	9.08437	10.9517	5.62109	7.321	8.23988	3.8765	5.30095	4.25055	5.25918	-1.7803	-1.7803	1.50756	5.0864	6.22974	-1.7803	1.29221	6.81907
CotAD_48408_CESA4	5.38942	9.39733	10.0531	6.95592	5.98193	2.28835	11.7095	7.75284	4.59202	6.72286	7.02709	5.9566	8.66854	6.23578	5.78168	12.6484	8.2846	6.65655	6.18391	15.8756	9.32775
CotAD_51352_CESA8	1.5896	-1.7803	1.52676	2.51501	0.97254	-1.7803	2.41539	2.68761	-1.7803	-1.7803	1.47053	0.635103	1.17579	0.284702	1.75384	0.355725	-1.7803	-1.7803	4.64664	-1.7803	0.375158
CotAD_51434_CESA2/5/6/9	8.73682	10.5366	10.7218	6.54313	5.57129	4.64728	7.96282	6.09011	3.35099	7.35439	4.50933	3.90032	6.89333	6.97909	8.215	8.08162	7.85597	7.10179	7.85243	7.8848	8.28464
CotAD_51651_CESA8	4.08302	8.36995	9.06649	7.40623	5.94907	-1.7803	11.5036	7.65113	3.62584	5.91073	6.96437	7.32679	8.31952	4.5765	5.45122	12.2163	8.1486	5.26953	4.71898	16.1725	8.97204
CotAD_53925_CSLG1/2/3	10.1815	3.19391	8.02571	9.36921	10.7397	10.747	7.75561	7.89311	10.2806	8.53981	9.90771	8.05611	7.94102	4.5332	0.548715	0.355725	3.31098	2.73301	3.88196	2.64913	9.15097
CotAD_54812_CESA4	1.93894	5.14084	4.91047	3.32379	2.64654	-1.7803	5.96737	3.23009	-1.7803	3.52983	2.85384	1.86198	4.61946	0.284702	-1.7803	6.23678	4.16536	4.23377	0.866818	9.30775	5.49329
CotAD_55709_CSLC12	4.45022	5.62406	5.43531	5.12532	4.25398	3.41339	4.36492	6.01019	3.62584	4.84805	3.54508	4.65466	8.47358	8.02348	7.05427	5.46291	6.35871	6.80118	6.6402	7.06262	4.43566
CotAD_55841_CSLE1	2.34125	8.55781	4.79419	4.7182	6.1931	6.36917	2.13011	0.320238	5.9934	-1.7803	4.28127	1.86198	-1.7803	0.284702	1.75384	0.355725	-1.7803	1.04324	0.866818	-1.7803	3.31247
CotAD_55842_CSLE1	1.12461	6.92887	2.76112	3.92261	4.9292	4.37424	2.85721	0.320238	4.14541	-1.7803	2.85384	0.635103	-1.7803	-1.7803	0.548715	0.355725	-1.7803	-1.7803	-1.7803	-1.7803	2.15823
CotAD_55843_CSLE1	5.71581	8.23083	6.88949	7.71985	8.89032	8.78539	7.77458	5.89031	8.20368	-1.7803	8.56189	5.63803	1.99634	-1.7803	5.92227	1.50756	0.905201	-1.7803	8.55209	3.03165	8.82842
CotAD_55845_CSLE1	3.93642	9.74743	8.50098	5.01477	2.27334	4.56188	6.368	4.9043	2.80526	3.52983	4.10635	6.09288	6.54165	6.92985	7.93972	5.92852	3.80057	3.48707	3.05298	5.94076	6.86806
CotAD_55847_CSLE1	8.55725	-1.7803	-1.7803	7.33134	7.4329	7.14674	1.77333	4.45084	8.25005	-1.7803	6.1395	-1.7803	-1.7803	5.6015	6.44163	5.02907	3.31098	1.84726	2.51573	2.12618	1.07182
CotAD_55848_CSLE1	7.61925	-1.7803	-1.7803	6.54313	6.49578	6.26496	0.564216	4.18568	6.99894	1.07721	5.37997	-1.7803	-1.7803	4.88285	5.80608	4.05424	0.905201	1.04324	0.866818	-1.7803	1.87952
CotAD_56339_CSLD2/3	8.25688	7.54656	7.5578	7.02409	8.23987	9.37285	6.62656	5.97695	6.23798	9.9828	7.06345	7.96433	8.7397	7.06521	8.03054	7.92725	6.47159	6.25866	8.60076	8.93999	6.06367
CotAD_56775_CSLC5/8	6.84255	6.57483	8.23717	9.02401	8.18449	5.35406	8.8552	7.9196	5.72815	5.13229	6.48162	3.43671	3.44109	7.66071	8.046	6.50284	7.47772	7.11766	7.59814	4.29218	9.31367
CotAD_57824_CESA4	4.15109	7.09854	7.68296	6.86326	4.45463	-1.7803	8.74728	6.30629	2.27637	7.43503	5.37997	6.19737	12.1283	2.93092	2.83586	7.82408	6.9324	6.63465	-1.7803	11.058	8.62111
CotAD_58043_CSLC12	5.98181	6.29576	8.14918	8.33641	6.2209	3.90466	8.64788	8.08476	4.31013	5.91073	5.341	3.68708	4.40268	6.94645	7.16219	5.87321	8.0575	8.82966	8.3843	3.79554	7.13151
CotAD_59514_CESA2/5/6/9	6.08978	6.48976	6.72986	6.80909	4.78768	4.2704	6.07333	7.18203	4.14541	6.49105	5.25975	5.26749	4.61946	6.16662	5.92227	5.12691	5.95485	6.34211	6.86405	4.14486	6.54552
CotAD_60219_CSLJ	4.80734	1.8791	1.87336	2.89446	4.71134	6.15264	1.77333	-1.7803	6.39296	3.71356	7.13355	6.11439	4.00062	-1.7803	-1.7803	-1.7803	-1.7803	-1.7803	-1.7803	1.29221	4.48676
CotAD_60220_CSLJ	5.36097	-1.7803	0.370586	3.05223	4.54537	6.12314	0.564216	-1.7803	7.21174	4.27742	7.09893	6.21739	-1.7803	-1.7803	-1.7803	-1.7803	-1.7803	-1.7803	-1.7803	-1.7803	1.53266
CotAD_61250_CSLC12	3.19653	4.11631	4.2635	7.19435	5.43554	2.66197	5.31034	6.23777	2.27637	2.39775	3.90725	1.37873	5.05111	5.58039	5.21647	4.59996	5.60495	5.15111	2.80931	3.03165	5.63592
CotAD_61508_CSLC/5/8	5.9535	4.93556	5.05222	5.94266	2.27334	2.66197	4.49266	6.23777	1.42796	1.07721	3.40085	2.5095	-1.7803	6.38937	6.6174	5.96425	6.91653	6.17009	7.31278	5.04016	5.74486
CotAD_61556_CSLJ	-1.7803	3.86918	-1.7803	-1.7803	-1.7803	-1.7803	-1.7803	-1.7803	-1.7803	-1.7803	-1.7803	-1.7803	-1.7803	-1.7803	-1.7803	-1.7803	-1.7803	-1.7803	-1.7803	-1.7803	-1.7803
CotAD_61788_CESA4	6.60846	10.4141	11.2605	8.32873	7.39681	3.59639	13.0614	8.8666	4.59202	7.94684	8.50574	7.60272	10.0336	7.00309	6.88131	13.4712	8.93119	8.00796	7.87635	16.6396	10.608
CotAD_62834_CESA2/5/6/9	7.60112	10.1222	9.99395	6.6456	6.27493	6.46635	7.79331	6.77134	5.72815	8.51529	6.0697	6.38606	7.39743	7.10272	8.6452	8.11777	7.94469	7.16427	9.34641	9.33774	8.98986
CotAD_62920_CSLE1	8.49642	1.53226	2.38491	6.31336	7.75148	8.20842	0.564216	4.79408	8.89697	2.39775	9.01299	6.77177	1.17579	4.18703	6.2768	6.92163	5.19562	3.83328	0.866818	4.14486	5.21893
CotAD_63213_CESA3	10.126	10.7414	10.8601	10.4776	9.99984	9.33475	10.9838	9.92792	9.20226	10.3841	9.43689	7.84715	9.3182	9.78535	11.143	11.2433	9.89433	9.29166	11.7941	12.6716	11.4473
CotAD_64355_CSLE1	0.419432	7.51308	3.93774	1.99763	4.71134	0.985106	1.29575	-1.7803	1.42796	-1.7803	-1.7803	-1.7803	1.99634	0.284702	1.75384	1.04859	-1.7803	-1.7803	7.54938	3.98075	0.375158
CotAD_64356_CSLE1	-1.7803	5.09219	1.52676	-1.7803	-1.7803	-1.7803	-1.7803	-1.7803	-1.7803	-1.7803	0.714015	-1.7803	-1.7803	0.284702	-1.7803	-1.7803	-1.7803	-1.7803	-1.7803	-1.7803	-1.7803
CotAD_64357_CSLE1	2.83158	6.93348	3.18761	1.17694	-1.7803	0.985106	-1.7803	1.00604	-1.7803	-1.7803	-1.7803	-1.7803	-1.7803	0.284702	0.548715	-1.7803	0.905201	1.04324	-1.7803	-1.7803	-1.7803
CotAD_65161_CSLE1	-1.7803	-1.7803	-1.7803	-1.7803	-1.7803	-1.7803	-1.7803	-1.7803	-1.7803	-1.7803	-1.7803	-1.7803	-1.7803	-1.7803	-1.7803	-1.7803	-1.7803	-1.7803	-1.7803	-1.7803	-1.7803
CotAD_66267_CSLE1	1.12461	5.9765	5.48616	2.71723	5.3873	6.68403	6.35124	2.08171	4.31013	-1.7803	3.06014	-1.7803	2.89308	0.284702	0.548715	-1.7803	-1.7803	-1.7803	0.866818	-1.7803	3.70676
CotAD_67882_CSLD1	1.93894	0.767378	2.5853	2.51501	1.76715	0.985106	4.81943	1.00604	0.677352	6.65715	2.85384	6.62961	10.5888	-1.7803	0.548715	5.41207	2.56344	1.04324	-1.7803	-1.7803	2.15823
CotAD_68112_CSLE1	3.58911	5.79591	3.69985	2.51501	-1.7803	0.985106	-1.7803	-1.7803	1.91442	-1.7803	0.714015	-1.7803	-1.7803	-1.7803	-1.7803	-1.7803	4.62196	5.52896	-1.7803	-1.7803	-1.7803
CotAD_68114_CSLE1	-1.7803	-1.7803	-1.7803	-1.7803	-1.7803	-1.7803	-1.7803	0.320238	-1.7803	-1.7803	-1.7803	-1.7803	-1.7803	-1.7803	-1.7803	-1.7803	-1.7803	-1.7803	-1.7803	-1.7803	-1.7803
CotAD_69280_CESA7	4.21608	8.425	8.85061	6.63319	4.86017	-1.7803	10.2765	6.82838	0.677352	8.79026	5.75088	5.10505	7.90019	4.13003	3.96277	12.0226	7.61184	5.48067	2.14623	14.8508	8.57464
CotAD_69927_CESA2/5/6/9	8.55097	7.67322	9.06231	10.3723	10.0855	8.58357	9.54185	9.19587	8.82732	8.91734	9.1741	7.52453	7.72422	7.51252	8.71774	7.73381	7.88887	7.96473	9.13135	7.5166	9.20536
CotAD_71090_CSLJ	2.34125	-1.7803	-1.7803	-1.7803	-1.7803	-1.7803	-1.7803	-1.7803	-1.7803	-1.7803	-1.7803	-1.7803	-1.7803	-1.7803	-1.7803	-1.7803	-1.7803	-1.7803	-1.7803	-1.7803	-1.7803
CotAD_71369_CESA1/10	10.2022	10.4727	11.0427	10.9707	10.1191	8.60507	12.0079	10.3106	8.59158	8.13561	9.25756	6.65918	6.31188	9.77028	11.2602	11.8169	9.97314	9.37657	11.7993	10.5982	11.6986
CotAD_71434_CSLE1	8.50944	8.23083	9.36026	7.61639	10.0987	11.0792	8.17762	6.31961	8.01965	4.68173	6.16203	1.86198	6.31188	7.80423	4.84466	4.2978	5.43717	6.42099	0.866818	1.29221	6.73704
CotAD_71435_CSLE1	5.14434	8.95577	6.35897	3.05223	1.76715	4.9458	4.29654	1.80516	-1.7803	3.31919	-1.7803	-1.7803	2.51367	-1.7803	-1.7803	0.355725	5.19562	6.89628	-1.7803	-1.7803	3.52306
CotAD_72572_CESA3	6.67931	7.44691	7.88595	8.05385	5.88102	3.59639	8.38527	7.56984	5.75698	5.8335	5.56045	2.74886	4.28071	7.18895	7.64729	7.86718	7.78784	6.82071	7.43592	8.05948	9.38442
CotAD_73684_CESA2/5/6/9	8.41746	8.12802	9.4187	11.0156	10.5932	8.85434	10.8605	9.68706	9.20226	9.27587	9.75488	7.78814	7.66452	7.50693	9.36294	8.81979	8.41453	7.41609	10.457	10.5013	9.72882
CotAD_74973_CSLE1	-0.156775	0.374842	-1.7803	1.64592	2.9425	-1.7803	-1.7803	0.320238	1.91442	-1.7803	-1.7803	-1.7803	-1.7803	0.284702	-1.7803	-1.7803	-1.7803	-1.7803	-1.7803	-1.7803	1.07182
CotAD_75297_CSLE1	5.61098	8.6753	7.70459	6.38917	5.48222	5.8625	7.45988	6.35886	3.49496	5.87264	5.25975	6.31352	5.96117	5.27338	7.16219	5.85429	2.8579	1.04324	2.80931	3.58298	7.66265
CotAD_75544_CESA2/5/6/9	5.69316	6.23731	6.80188	6.07709	4.35779	3.41339	6.11362	6.94472	4.88108	6.49105	5.17364	4.96997	4.40268	6.62416	6.48762	5.27652	5.0864	5.52896	6.91113	3.98075	6.09694

## Sheet: Gossypium arboreum
Additional file 12: Supplementary table S8. The express profiles of CESA/CSL gene superfamily with normalisation and variance stabilizing transformation using DESeq in Gossypium arboreum
gene_ID	Seeds	Seed 40 dpa	Seedlings	Leaf	Fiber 10 dpa	Fiber 20 dpa
Cotton_A_00513_CSLA9	4.94721	5.42295	6.55898	8.23174	3.87905	3.77295
Cotton_A_01135_CSLC5/8	2.89504	5.62079	7.57606	8.59345	8.49435	4.9955
Cotton_A_02861_CSLD2/3	4.10936	6.96792	8.89499	8.94958	7.9793	6.03892
Cotton_A_03224_CESA4	4.8372	8.56593	10.499	9.01042	5.21783	13.4337
Cotton_A_03315_CESA3	6.29293	4.63981	2.8433	3.96504	2.94035	2.54803
Cotton_A_03319_CESA3	6.11582	10.0954	10.1046	9.47025	9.54826	10.3031
Cotton_A_03538_CESA7	2.56686	8.10789	8.58179	7.63178	3.73405	12.6944
Cotton_A_05735_CSLD2/3	6.23627	5.76158	8.06084	7.35735	7.70573	7.04598
Cotton_A_05922_CESA4	0.41449	6.71436	7.03675	6.98486	-1.60039	8.94473
Cotton_A_06507_CSLE1	-1.60039	-1.60039	-1.60039	-1.60039	-1.60039	-1.60039
Cotton_A_06509_CSLE1	7.47613	6.45918	8.2168	4.19954	1.00836	2.18306
Cotton_A_07355_CSLD1	-1.60039	1.12836	0.380542	-0.836391	1.00836	-1.60039
Cotton_A_07935_CSLD6	3.58175	6.30665	6.15098	6.32585	7.46289	8.76645
Cotton_A_08148_CSLG1/2/3	0.41449	-1.60039	1.82048	-1.60039	-1.60039	-1.60039
Cotton_A_08149_CSLG1/2/3	0.41449	-1.60039	2.51631	-1.60039	-1.60039	-1.60039
Cotton_A_08150_CSLG1/2/3	3.16202	-0.24072	4.48727	2.15532	-1.60039	-1.60039
Cotton_A_12288_CSLB1/2/3/4/5/6	11.906	4.60284	9.0393	9.83846	3.18337	2.83867
Cotton_A_12404_CESA8	-1.60039	-0.24072	-1.60039	-1.60039	-1.60039	-1.60039
Cotton_A_12405_CESA8	0.41449	-1.60039	-1.60039	-0.595648	-1.60039	-1.60039
Cotton_A_12808_CESA2/5/6/9	4.04482	4.77886	6.18015	6.4786	4.69852	3.77295
Cotton_A_12985_CESA3	5.80121	9.66613	10.553	10.3713	10.5745	11.1827
Cotton_A_13232_CSLG1/2/3	2.89504	3.79624	8.04507	6.2143	1.78249	1.69135
Cotton_A_16254_CESA7	1.08265	8.48065	9.37513	8.00227	3.73405	13.5455
Cotton_A_16256_CESA1/10	3.90636	6.78618	9.22048	8.72762	7.35551	7.90808
Cotton_A_16257_CESA1/10	9.39819	9.35425	10.3776	10.1868	9.82368	10.1774
Cotton_A_16675_CSLC12	3.27897	3.24417	4.0549	4.41342	2.6477	2.83867
Cotton_A_17521_CESA8	2.14051	8.23409	9.40941	8.72618	1.78249	14.1285
Cotton_A_18937_CSLG1/2/3	9.69345	8.21279	8.92761	8.23436	7.93854	6.56058
Cotton_A_20715_CSLD5	0.41449	5.76994	8.55976	10.6771	3.87905	-1.60039
Cotton_A_21658_CSLE1	-1.60039	-1.60039	-1.60039	-1.60039	-1.60039	-1.60039
Cotton_A_22379_CESA2/5/6/9	0.41449	-1.60039	-1.60039	-1.60039	-1.60039	-1.60039
Cotton_A_24241_CSLE1	0.41449	3.65886	-1.60039	-1.60039	-1.60039	-1.60039
Cotton_A_24727_CSLJ	1.08265	3.92165	9.0805	10.834	6.89205	6.39191
Cotton_A_25259_CSLC12	4.17114	7.40093	6.62412	8.40883	5.68025	4.66621
Cotton_A_25726_CESA2/5/6/9	7.20066	7.72066	9.01926	9.87305	7.50817	6.39191
Cotton_A_27535_CSLA2/9	-1.60039	0.262325	4.33991	5.93642	-1.60039	-1.60039
Cotton_A_27808_CSLC12	5.91387	7.54914	8.25157	9.26611	7.99529	6.81528
Cotton_A_28019_CSLC5/8	2.36951	6.22387	7.61397	7.97359	5.46749	3.46786
Cotton_A_29274_CSLC4	1.5293	3.79624	8.58179	6.9426	8.85571	7.2815
Cotton_A_30466_CSLE1	0.41449	3.09225	4.23257	4.21965	9.14802	4.9955
Cotton_A_30690_CSLE1	-1.60039	0.262325	3.923	6.74344	1.00836	-1.60039
Cotton_A_30691_CSLE1	-1.60039	0.262325	5.08929	7.27261	1.00836	-1.60039
Cotton_A_30692_CSLE1	8.26624	-0.24072	7.65611	5.03854	-1.60039	-1.60039
Cotton_A_30693_CSLE1	0.41449	-1.60039	-1.60039	-0.0194538	-1.60039	-1.60039
Cotton_A_31378_CSLJ	10.3983	2.72967	3.43439	-1.60039	-1.60039	-1.60039
Cotton_A_31385_CSLJ	-1.60039	1.32639	4.92665	-0.836391	-1.60039	-1.60039
Cotton_A_32285_CSLD4	-1.60039	-1.60039	-1.60039	-1.60039	-1.60039	-1.60039
Cotton_A_33685_CSLA2/9	-1.60039	-0.24072	1.48445	4.45399	-1.60039	-1.60039
Cotton_A_33937_CESA2/5/6/9	6.05159	11.2685	10.376	11.0226	8.73235	9.58636
Cotton_A_34909_CSLE1	2.14051	5.41231	6.66597	4.34729	6.02987	6.79851
Cotton_A_35866_CESA2/5/6/9	5.20514	6.81069	9.18133	10.2157	7.56284	7.10174
Cotton_A_36087_CSLC12	1.08265	4.7622	5.14954	6.59169	4.24285	3.28708
Cotton_A_36448_CESA3	6.33401	6.8741	7.65611	8.44068	6.9424	7.65208
Cotton_A_37032_CSLE1	8.58259	6.2055	8.54861	6.67947	5.21783	5.75577
Cotton_A_37399_CSLE1	-1.60039	-1.60039	-1.60039	-1.60039	-1.60039	-1.60039
Cotton_A_37400_CSLE1	1.5293	3.95136	5.96234	6.09315	-1.60039	-1.60039
Cotton_A_38984_CSLA2	3.48772	6.79849	10.7885	10.406	8.63876	4.93538
Cotton_A_39235_CSLC6	8.28731	7.47182	8.27542	8.24805	6.90903	7.67982
Cotton_A_39745_CSLE1	-1.60039	-0.24072	-1.60039	-0.836391	1.78249	-1.60039
Cotton_A_40717_CESA2/5/69	6.05159	7.6016	9.39859	7.72787	8.96123	8.03524

## Sheet: Gossypium raimondii
Additional file 7: Supplementary table S9. The express profiles of CESA/CSL gene superfamily with normalisation and variance stabilizing transformation using DESeq in Gossypium raimondii
gene_ID	seeds	seed 40dpa Rep1	seed 40dpa Rep2	seed 40dpa Rep3	leaf Rep1	leaf Rep2	leaf Rep3	Mature leaf	Ovule 0 dpa	Ovule 3 dpa	Fiber 10 dpa	Fiber 20 dpa
Gorai.001G040500.1_CSLC5/8	7.8727	6.74082	3.90204	3.00986	9.08941	9.10072	8.50756	6.66206	6.91847	6.48782	6.53272	5.64473
Gorai.001G044700.1_CESA7	-4.08013	-4.08013	-4.08013	-4.08013	-4.08013	-4.08013	-4.08013	-4.08013	-4.08013	-4.08013	-4.08013	-4.08013
Gorai.001G238100.1_CESA4	-4.08013	-4.08013	-4.08013	-4.08013	-4.08013	-4.08013	-4.08013	-4.08013	-4.08013	-4.08013	-4.08013	-4.08013
Gorai.002G101400.1_CSLE1	-4.08013	-4.08013	-4.08013	-4.08013	-4.08013	-4.08013	-4.08013	-4.08013	-4.08013	-4.08013	-4.08013	-4.08013
Gorai.002G101600.1_CSLE1	7.02164	5.74242	9.29602	8.92755	6.166	6.32752	5.86919	6.16247	1.23554	3.0472	-4.08013	2.66828
Gorai.002G150300.1_CESA2/5/6/9	-4.08013	-4.08013	-4.08013	-4.08013	-4.08013	-4.08013	-4.08013	-4.08013	-4.08013	-4.08013	-4.08013	-4.08013
Gorai.002G243400.1_CSLA9	-4.08013	-4.08013	-4.08013	-4.08013	-4.08013	-4.08013	-4.08013	-4.08013	-4.08013	-4.08013	-4.08013	-4.08013
Gorai.003G049300.1_CESA2/5/6/9	-4.08013	-4.08013	-4.08013	-4.08013	-4.08013	-4.08013	-4.08013	-4.08013	-4.08013	-4.08013	-4.08013	-4.08013
Gorai.003G052200.1_CSLD2/3	9.11389	8.00199	6.2504	6.78023	9.04387	9.15421	8.57879	6.95019	11.2166	8.96543	8.6009	8.11767
Gorai.003G092600.2_CESA3	-4.08013	-4.08013	-4.08013	-4.08013	-4.08013	-4.08013	-4.08013	-4.08013	-4.08013	-4.08013	-4.08013	-4.08013
Gorai.004G008100.1_CSLA2	3.77075	1.78902	-4.08013	-4.08013	5.3199	5.27916	5.26664	3.10706	2.92174	4.25781	5.19673	-4.08013
Gorai.004G057400.1_CESA4	9.74711	7.64697	-4.08013	3.58779	9.14628	9.01077	8.54954	9.14198	4.97496	4.76972	5.98994	14.854
Gorai.004G065900.1_CESA3	-4.08013	-4.08013	-4.08013	-4.08013	-4.08013	0.583556	-4.08013	-4.08013	-4.08013	-4.08013	-4.08013	-4.08013
Gorai.004G172400.1_CESA3	-4.08013	-4.08013	-4.08013	-4.08013	-4.08013	-4.08013	-4.08013	-4.08013	-4.08013	-4.08013	-4.08013	-4.08013
Gorai.004G257300.1_CSLD2/3	8.42406	4.69999	3.49079	4.49866	5.90344	5.42558	6.01331	3.98834	8.30226	6.86925	7.6904	7.5964
Gorai.005G047100.1_CSLJ	-0.058425	0.836385	-4.08013	-4.08013	-4.08013	-4.08013	-4.08013	1.4914	-4.08013	3.0472	1.18086	0.207966
Gorai.005G047700.1_CSLJ	4.62314	5.5243	8.34235	8.09077	-4.08013	-4.08013	1.67237	-0.443542	3.9105	5.14679	0.251584	3.6549
Gorai.005G098600.1_CSLC12	-0.903576	-0.0752087	-4.08013	-4.08013	2.82522	3.65095	2.23966	-4.08013	-0.217319	1.50238	-4.08013	0.207966
Gorai.006G028400.1_CSLC4	-4.08013	-4.08013	-4.08013	-4.08013	-4.08013	-4.08013	-4.08013	-4.08013	-4.08013	-4.08013	-4.08013	-4.08013
Gorai.006G109100.1_CSLA2	-4.08013	-4.08013	-4.08013	-4.08013	-4.08013	-4.08013	-4.08013	-4.08013	-4.08013	-4.08013	-4.08013	-4.08013
Gorai.006G206600.1_CSLG1/2/3	4.29052	-4.08013	-4.08013	-4.08013	-4.08013	-4.08013	-4.08013	-4.08013	0.685296	1.50238	-4.08013	1.1351
Gorai.006G206700.1_CSLG1/2/3	3.93929	-4.08013	-4.08013	-4.08013	-4.08013	-4.08013	-4.08013	-4.08013	-0.217319	2.47243	-4.08013	-4.08013
Gorai.006G206800.1_CSLG1/2/3	7.28288	-4.08013	-4.08013	-4.08013	1.07578	-4.08013	-4.08013	-4.08013	1.23554	-4.08013	-4.08013	-4.08013
Gorai.006G220600.1_CSLD1	-4.08013	-4.08013	-4.08013	-4.08013	-4.08013	-4.08013	-4.08013	-4.08013	-0.217319	-4.08013	-4.08013	-4.08013
Gorai.006G247300.1_CSLJ	1.97197	-0.0752087	-4.08013	-4.08013	10.16	10.2407	9.65748	9.03432	-4.08013	4.25781	1.18086	1.1351
Gorai.006G247400.1_CSLJ	7.99012	-4.08013	-4.08013	-4.08013	-4.08013	-4.08013	-4.08013	-4.08013	-0.217319	-4.08013	-4.08013	-4.08013
Gorai.006G247500.1_CSLJ	8.34371	6.50929	1.93556	0.524724	10.6908	10.9822	10.5148	9.0119	7.15583	3.0472	7.35358	3.87536
Gorai.007G171800.1_CSLB1/2/3/4/5/6	1.40819	1.78902	9.84208	9.57879	6.18586	6.05494	5.86919	5.37039	-4.08013	1.50238	-4.08013	-4.08013
Gorai.007G261400.1_CSLE1	5.69227	-4.08013	-4.08013	2.03066	-4.08013	-4.08013	-4.08013	2.22577	-0.217319	2.47243	-4.08013	-4.08013
Gorai.007G261500.1_CSLE1	-4.08013	-4.08013	-4.08013	-4.08013	-4.08013	-4.08013	-4.08013	-4.08013	-4.08013	-4.08013	-4.08013	-4.08013
Gorai.007G261700.1_CSLE1	9.12376	4.55385	-4.08013	0.524724	3.33261	4.0626	2.64573	1.59406	-0.217319	2.47243	6.23616	6.91575
Gorai.007G261800.1_CSLE1	-4.08013	-4.08013	-4.08013	-4.08013	-4.08013	-4.08013	-4.08013	-4.08013	-4.08013	-4.08013	-4.08013	-4.08013
Gorai.008G100200.1_CESA2/5/6/9	2.69165	-4.08013	-4.08013	-4.08013	-4.08013	-4.08013	-4.08013	-1.6693	0.685296	-4.08013	-4.08013	-4.08013
Gorai.008G142900.1_CSLD5	7.29459	6.83875	0.978513	1.46606	9.0735	9.06392	9.63815	7.4066	8.90175	7.30059	5.86243	5.89212
Gorai.008G223700.1_CSLD6	5.30171	2.76444	-4.08013	0.524724	1.63415	0.583556	-4.08013	-4.08013	7.16336	4.61841	3.44227	2.88687
Gorai.008G256300.1_CSLG1/2/3	6.31496	-4.08013	4.35837	-4.08013	5.6119	5.51554	3.22165	3.03592	3.05721	5.03171	-4.08013	-4.08013
Gorai.009G009500.1_CESA1/10	9.95377	8.52759	8.5564	8.93537	9.68739	9.8791	9.39339	8.32822	8.43257	9.15607	9.47771	10.1637
Gorai.009G009700.1_CESA7	8.24462	7.01667	0.978513	2.75102	8.23744	8.07537	7.18937	8.21201	1.23554	-4.08013	-4.08013	14.4108
Gorai.009G010200.1_CESA1/10	-4.08013	-4.08013	-4.08013	-4.08013	-4.08013	-4.08013	-4.08013	-4.08013	-4.08013	-4.08013	-4.08013	-4.08013
Gorai.009G066500.1_CSLC5/8	7.23104	7.51495	7.26676	7.37046	8.93949	9.1507	8.77355	7.53791	7.14827	6.14438	7.23503	5.61443
Gorai.009G161200.1_CESA8	-0.903576	-4.08013	-4.08013	-4.08013	-4.08013	0.583556	-4.08013	-4.08013	0.685296	-4.08013	-4.08013	-4.08013
Gorai.009G222300.1_CSLC12	9.06461	6.42771	7.36738	7.17301	8.35616	8.3383	7.38755	8.16798	10.1068	7.52991	6.90045	8.00539
Gorai.009G255100.1_CESA2/5/6/9	-4.08013	-4.08013	-4.08013	-4.08013	-4.08013	-4.08013	-4.08013	-4.08013	-4.08013	-4.08013	-4.08013	-4.08013
Gorai.009G277600.1_CSLC12	4.78678	5.82969	-4.08013	1.46606	4.7007	5.27916	3.80054	3.62613	6.75869	5.25336	5.78014	7.8253
Gorai.009G305600.1_CSLA2/9	-0.058425	-0.0752087	-4.08013	-4.08013	6.166	6.19766	5.37734	3.52585	-0.217319	-4.08013	1.18086	-4.08013
Gorai.010G028300.2_CSLC12	-4.08013	-4.08013	-4.08013	-4.08013	-4.08013	-4.08013	-4.08013	-4.08013	-0.217319	-4.08013	-4.08013	-4.08013
Gorai.010G120900.1_CSLC5/8	1.62156	3.45526	0.978513	-4.08013	5.90344	6.08463	5.20793	2.75502	3.49923	3.77594	3.81718	-4.08013
Gorai.010G134500.1_CESA2/5/6/9	2.25365	1.39003	-4.08013	-4.08013	3.81321	4.47509	3.63214	-0.926429	2.19955	1.50238	0.251584	3.6549
Gorai.011G037900.1_CESA8	-4.08013	-4.08013	-4.08013	-4.08013	-4.08013	-4.08013	-4.08013	-4.08013	-4.08013	-4.08013	-4.08013	0.207966
Gorai.011G167800.1_CSLJ	-4.08013	-4.08013	6.31901	5.26606	-4.08013	-4.08013	-4.08013	-4.08013	-4.08013	-4.08013	-4.08013	-4.08013
Gorai.011G232100.1_CSLA2/9	2.48921	-0.0752087	-4.08013	-4.08013	4.99904	4.79549	4.08783	2.28834	-4.08013	-4.08013	-4.08013	-4.08013
Gorai.012G137800.1_CSLD4	-4.08013	-4.08013	-4.08013	-4.08013	-4.08013	-4.08013	-4.08013	-4.08013	-0.217319	-4.08013	-4.08013	-4.08013
Gorai.013G193200.1_CSLE1	-4.08013	-4.08013	-4.08013	-4.08013	-4.08013	-4.08013	-4.08013	-4.08013	-4.08013	-4.08013	-4.08013	-4.08013
Gorai.013G193300.1_CSLE1	3.93929	-4.08013	-4.08013	-4.08013	-4.08013	-4.08013	-4.08013	-1.6693	0.685296	-4.08013	-4.08013	-4.08013
Gorai.013G193400.1_CSLE1	-4.08013	-4.08013	-4.08013	-4.08013	-4.08013	-4.08013	-4.08013	-4.08013	-4.08013	-4.08013	-4.08013	-4.08013
Gorai.013G199500.1_CESA2/5/6/9	-4.08013	-4.08013	-4.08013	-4.08013	-4.08013	0.583556	-4.08013	-4.08013	-4.08013	-4.08013	-4.08013	-4.08013
