# Supplementary material for: Evolution, gene expression profiling and 3D modeling of CSLD proteins in cotton
Source: BMC Plant Biol. 2017 Jul 10;17:119. doi: 10.1186/s12870-017-1063-x (PMC5504666; doi:10.1186/s12870-017-1063-x)
Supplement: Supplementary file 14 — The relative expression level of CSLD genes of G. hirsutum by comparative 2-ΔΔCT method using qRT-PCR. (XLSX 10 kb) [file 12870_2017_1063_MOESM14_ESM.xlsx]

## Sheet: Sheet1
Additional file 11: Supplementary table S14. The relative expression level of CSLD genes of Gossypium hirsutum by qRT-PCR
gene_id	root	stem	leaf
CotAD_11457_GhCSLD1	0.000174639	0.0017766	0.000198763
CotAD_67882_GhCSLD1	9.66637e-05	0.00311475	0.000240779
CotAD_04035_GhCSLD2/3	0.0117055	0.00379066	0.0194152
CotAD_56339_GhCSLD2/3	0.0182833	0.00402536	0.0334929
CotAD_31893_GhCSLD2/3	0.0282292	0.0161014	0.018453
CotAD_24032_GhCSLD2/3	0.0404794	0.0273939	0.0263388
CotAD_28379_GhCSLD4	0.000135652	0.00244568	0.000219771
CotAD_16292_GhCSLD5	0.018199	0.0220461	0.00765172
CotAD_11976_GhCSLD5	0.013571	0.00511872	0.0066305
CotAD_17594_GhCSLD6	0.00443556	0.00383471	0.00386138
CotAD_41814_GhCSLD6	0.0140495	0.0113329	0.00566647
